# Supplementary material for: Volatile Profiling and Transcriptome Sequencing Provide Insights into the Biosynthesis of α-Pinene and β-Pinene in Liquidambar formosana Hance Leaves
Source: Genes (Basel). 2023 Jan 6;14(1):163. doi: 10.3390/genes14010163 (PMC9858688; doi:10.3390/genes14010163)
Supplement: Supplementary file 1 [file genes-14-00163-s001.zip]

Archive with 9 entries (9 files):
- Supplementary Figure S1.  Comparison of compounds in L. formosana leaf of all samples..pdf
- Supplementary Figure S2.  shows 10 predicted motif..pdf
- Supplementary Table S1. Primer information for qRT-PCR assays of five genes related to monoterpenes pathway..xlsx
- Supplementary Table S2. GC-MS detection data of metabolome..xlsx
- Supplementary Table S3. The expression of all the genes is in the transcriptome..xlsx
- Supplementary Table S4. GO functional annotation and KEGG enrichment analysis data of DEGs..xlsx
- Supplementary Table S5. Representative RT-PCR data.xlsx
- Supplementary Table S6. Interaction networks data between the 4 TPS of L. formosana and a┴-pinene and a┬-pinene..xlsx
- Supplementary Table S7. Provenance and accession number of terpene synthase..xlsx
