# Supplementary material for: Volatile Profiling and Transcriptome Sequencing Provide Insights into the Biosynthesis of α-Pinene and β-Pinene in Liquidambar formosana Hance Leaves
Source: Genes (Basel). 2023 Jan 6;14(1):163. doi: 10.3390/genes14010163 (PMC9858688; doi:10.3390/genes14010163)
Supplement: Supplementary file 1 [file genes-14-00163-s001.zip › Supplementary Table S1. Primer information for qRT-PCR assays of five genes related to monoterpenes pathway..xlsx]

## Sheet: Sheet1
Lq15225-F-1	TTTCGGAGTCATAGTCAACACAGAG
Lq15225-R-1	CCACCAAATCCTCCTTGACATC
Lq15225-F-2	AGTGAAGGGCTTTTTAGAGGATGT
Lq15225-R-2	CCACCAAATCCTCCTTGACATC
Lq19266-F	CACCAGGAAGATCTCAAACACG
Lq19266-R	GTCCACAAGAAACACTCCACTACC
Lq23365-F	CAAATGAAGGGGTTAGAGGAGTGT
Lq23365-R	ACATAGCCAGGACATACACAGTTGA
Lq31161-F	GCGGCGGAGTTAGAAAGAGG
Lq31161-R	TCTTCCAACTGCTATCAACCAAAC
