# Supplementary material for: Volatile Profiling and Transcriptome Sequencing Provide Insights into the Biosynthesis of α-Pinene and β-Pinene in Liquidambar formosana Hance Leaves
Source: Genes (Basel). 2023 Jan 6;14(1):163. doi: 10.3390/genes14010163 (PMC9858688; doi:10.3390/genes14010163)
Supplement: Supplementary file 1 [file genes-14-00163-s001.zip › Supplementary Table S2. GC-MS detection data of metabolome..xlsx]

## Sheet: Sheet1
CAS	category	ID	RT	Area Pct
000087-44-5	Alkene	Caryophyllene	27.5805	22.8237
020126-76-5	Alcohols	3-Cyclohexen-1-ol, 4-methyl-1-(1-methylethyl)-, (R)-	28.6859	9.311
067650-90-2	Alkene	Bicyclogermacrene	27.2718	6.57034
000127-91-3	Alkene	.beta.-Pinene	5.3864	5.75923
000099-85-4	Alkene	1,4-Cyclohexadiene, 1-methyl-4-(1-methylethyl)-	10.447	3.28408
000483-76-1	Alkene	Naphthalene, 1,2,3,5,6,8a-hexahydro-4,7-dimethyl-1-(1-methylethyl)-, (1S-cis)-	31.0377	2.8921
030021-74-0	Alkene	Naphthalene, 1,2,3,4,4a,5,6,8a-octahydro-7-methyl-4-methylene-1-(1-methylethyl)-, (1.alpha.,4a.alpha.,8a.alpha.)-	31.1557	2.53935
005951-67-7	Alcohols	Cyclohexene, 6-ethenyl-6-methyl-1-(1-methylethyl)-3-(1-methylethylidene)-, (S)-	30.3716	2.44547
000483-77-2	Alkene	Naphthalene, 1,2,3,4-tetrahydro-1,6-dimethyl-4-(1-methylethyl)-, (1S-cis)-	32.0816	1.89927
006750-60-3	Alcohols	1H-Cycloprop[e]azulen-7-ol, decahydro-1,1,7-trimethyl-4-methylene-, [1ar-(1a.alpha.,4a.alpha.,7.beta.,7a.beta.,7b.alpha.)]-	35.3566	1.80789
025246-27-9	Alkene	1H-Cycloprop[e]azulene, decahydro-1,1,7-trimethyl-4-methylene-, [1aR-(1a.alpha.,4a.beta.,7.alpha.,7a.beta.,7b.alpha.)]-	29.8203	1.69414
000586-62-9	Alkene	Cyclohexene, 1-methyl-4-(1-methylethylidene)-	13.0032	1.584
000554-61-0	Alkene	Bicyclo[4.1.0]hept-2-ene, 3,7,7-trimethyl-	8.74184	1.4747
000535-77-3	Others	Benzene, 1-methyl-3-(1-methylethyl)-	12.4782	1.41257
006753-98-6	Alkene	.alpha.-Caryophyllene	29.6774	1.36737
000080-56-8	Alkene	.alpha.-Pinene	2.62635	1.17997
150320-52-8	Alkene	Bicyclo[4.4.0]dec-1-ene, 2-isopropyl-5-methyl-9-methylene-	32.034	0.8897
000481-34-5	Alcohols	.alpha.-Cadinol	35.5496	0.8234
077171-55-2	Alcohols	(-)-Spathulenol	35.5083	0.8078
023986-74-5	Alkene	1,6-Cyclodecadiene, 1-methyl-5-methylene-8-(1-methylethyl)-, [s-(E,E)]-	31.6739	0.77475
000099-83-2	Alkene	.alpha.-Phellandrene	7.81477	0.747633
000489-40-7	Alkene	1H-Cycloprop[e]azulene, 1a,2,3,4,4a,5,6,7b-octahydro-1,1,4,7-tetramethyl-, [1aR-(1a.alpha.,4.alpha.,4a.beta.,7b.alpha.)]-	26.2386	0.69985
007212-44-4	Alcohols	1,6,10-Dodecatrien-3-ol, 3,7,11-trimethyl-	33.7569	0.6341
041702-60-7	Ketones	1,7-Octadien-3-one, 2-methyl-6-methylene-	14.3779	0.6196
074663-83-5	Alkene	1,5-Heptadiene, 2,5-dimethyl-3-methylene-	21.7668	0.6144
106165-82-6	Alcohols	8-Oxabicyclo[3.2.1]octan-1-ol, 5-phenyl-	31.4149	0.6122
1000159-45-7	Alkanes	Bicyclo[2.2.1]heptane, 2-cyclopropylidene-1,7,7-trimethyl-	28.254	0.5582
002566-90-7	Others	4,7,10,13,16,19-Docosahexaenoic acid, methyl ester, (all-Z)-	29.995	0.5201
019431-80-2	Alcohols	10,10-Dimethyl-2,6-dimethylenebicyclo[7.2.0]undecan-5.beta.-ol	36.4616	0.4855
053282-47-6	Alkanes	Bicyclo[4.1.0]heptane, 7-(1-methylethylidene)-	34.1404	0.4846
060909-27-5	Alkene	Himachala-2,4-diene	31.56	0.4391
000483-75-0	Alkene	Naphthalene, 1,2,4a,5,6,8a-hexahydro-4,7-dimethyl-1-(1-methylethyl)-	30.2126	0.4361
000555-10-2	Alkene	.beta.-Phellandrene	9.49195	0.376
005989-08-2	Alkene	Tricyclo[5.4.0.0(2,8)]undec-9-ene, 2,6,6,9-tetramethyl-	31.5495	0.3657
006831-16-9	Alkene	(-)-Aristolene	27.021	0.35375
1000140-07-3	Alkene	1R,3Z,9s-4,11,11-Trimethyl-8-methylenebicyclo[7.2.0]undec-3-ene	29.3734	0.3435
031983-22-9	Alkene	Naphthalene, 1,2,4a,5,6,8a-hexahydro-4,7-dimethyl-1-(1-methylethyl)-, (1.alpha.,4a.alpha.,8a.alpha.)-	31.6222	0.3239
022567-17-5	Alkene	Azulene, 1,2,3,3a,4,5,6,7-octahydro-1,4-dimethyl-7-(1-methylethenyl)-, [1R-(1.alpha.,3a.beta.,4.alpha.,7.beta.)]-	32.4062	0.3112
076003-37-7	Esters	2-Propenoic acid, 2-methyl-, 3-methyl-2-methylene-3-butenyl ester	14.4092	0.2973
011028-42-5	Alkene	Cedrene	31.4148	0.2937
109119-91-7	Alkene	Aromadendrene	28.8837	0.277438
000118-65-0	Alkene	Bicyclo[7.2.0]undec-4-ene, 4,11,11-trimethyl-8-methylene-,[1R-(1R*,4Z,9S*)]-	35.0731	0.2684
018431-82-8	Alkene	Spiro[5.5]undec-2-ene, 3,7,7-trimethyl-11-methylene-, (-)-	35.0729	0.2469
001139-30-6	Alkene	Caryophyllene oxide	35.0868	0.2034
1000293-03-1	Alkene	(Z,Z)-.alpha.-Farnesene	37.5393	0.1977
001195-32-0	Others	Benzene, 1-methyl-4-(1-methylethenyl)-	19.9568	0.180633
017334-55-3	Alkene	1H-Cyclopropa[a]naphthalene, 1a,2,3,5,6,7,7a,7b-octahydro-1,1,7,7a-tetramethyl-, [1aR-(1a.alpha.,7.alpha.,7a.alpha.,7b.alpha.)]-	35.0419	0.156167
1000223-00-6	Alkanes	Bicyclo[4.1.0]heptane,-3-cyclopropyl,-7-hydroxymethyl, trans	32.9174	0.1548
1000274-00-2	Ketones	Methanone, (4-bromo-5-methyl-2-nitro-3-thienyl)(phenyl)-	34.42	0.1474
000473-13-2	Alkene	Naphthalene, 1,2,3,4,4a,5,6,8a-octahydro-4a,8-dimethyl-2-(1-methylethenyl)-, [2R-(2.alpha.,4a.alpha.,8a.beta.)]-	33.7311	0.14495
1000151-67-1	Alkene	Isolongifolene, 9,10-dehydro-	35.8398	0.1225
1000131-71-1	Alkene	trans-Z-.alpha.-Bisabolene epoxide	35.2907	0.1198
1000293-02-3	Alkene	.alpha.-Calacorene	32.7931	0.113133
016308-92-2	Alcohols	Benzenemethanol, 2,4-dimethyl-	36.4617	0.1096
003856-25-5	Alkene	Copaene	20.7237	0.106833
014901-07-6	Ketones	3-Buten-2-one, 4-(2,6,6-trimethyl-1-cyclohexen-1-yl)-	32.9487	0.104
1000243-14-4	Others	(2-Benzyloxymethyl-4-isopropyl-1,4-cyclohexadienyl)formaldehyde 4-phenylsemicarbazone	37.5395	0.1024
000489-39-4	Alkene	1H-Cycloprop[e]azulene, decahydro-1,1,7-trimethyl-4-methylene-, [1aR-(1a.alpha.,4a.alpha.,7.alpha.,7a.beta.,7b.alpha.)]-	35.84	0.1021
1000159-36-6	Alkene	Isoaromadendrene epoxide	36.5343	0.1021
002809-67-8	Others	2-Octyne	31.8707	0.099
020085-93-2	Alkene	Seychellene	31.9745	0.0974
056362-87-9	Alkene	1H-Indene, 1-ethylideneoctahydro-7a-methyl-, cis-	34.4098	0.097
1000140-05-6	Alkene	Cadala-1(10),3,8-triene	33.104	0.0915
005208-59-3	Alkene	Cyclobuta[1,2:3,4]dicyclopentene, decahydro-3a-methyl-6-methylene-1-(1-methylethyl)-, [1S-(1.alpha.,3a.alpha.,3b.beta.,6a.beta.,6b.alpha.)]-	23.0381	0.088
1000293-01-9	Alkene	.alpha.-Bourbonene	22.9898	0.0831
000995-82-4	Alkanes	Hexasiloxane, 1,1,3,3,5,5,7,7,9,9,11,11-dodecamethyl-	22.6443	0.0698667
025491-20-7	Alkene	1H-3a,7-Methanoazulene, octahydro-1,4,9,9-tetramethyl-	33.3321	0.0698
017066-67-0	Alkene	Naphthalene, decahydro-4a-methyl-1-methylene-7-(1-methylethenyl)-, [4aR-(4a.alpha.,7.alpha.,8a.beta.)]-	28.2092	0.0685
000540-97-6	Alkanes	Cyclohexasiloxane, dodecamethyl-	15.6838	0.0667
156747-45-4	Alkene	Isolongifolene, 4,5,9,10-dehydro-	32.6894	0.0556
000612-60-2	Others	Quinoline, 7-methyl-	32.6896	0.0403
000560-32-7	Alkene	1H-3a,7-Methanoazulene, 2,3,6,7,8,8a-hexahydro-1,4,9,9-tetramethyl-, (1.alpha.,3a.alpha.,7.alpha.,8a.beta.)-	32.5963	0.0345
1000156-10-8	Alkene	Isoledene	20.9172	0.0017
Category	Summation	Proportion
Alcohols	17.037	0.200954
Others	2.355	0.0277776
Ketones	0.871	0.0102736
Alkanes	1.33417	0.0157367
Alkene	62.8861	0.741752
Esters	0.2973	0.0035067
	84.7805	1
