# Supplementary material for: Volatile Profiling and Transcriptome Sequencing Provide Insights into the Biosynthesis of α-Pinene and β-Pinene in Liquidambar formosana Hance Leaves
Source: Genes (Basel). 2023 Jan 6;14(1):163. doi: 10.3390/genes14010163 (PMC9858688; doi:10.3390/genes14010163)
Supplement: Supplementary file 1 [file genes-14-00163-s001.zip › Supplementary Table S3. The expression of all the genes is in the transcriptome..xlsx]

## Sheet: Sheet1
	H1	H2	H3	L1	L2	L3
gene_id	39-2	127-4	126-1	14-1	26-3	26-4
Lq00001	2.23241	7.08296	7.11864	8.18636	23.393	7.27281
Lq00002	0	0	0.322835	0	0	0
Lq00003	0	3.09853	0.846786	1.51955	0.908739	1.90364
Lq00004	0.0315327	0	0	0	0	0
Lq00005	0.0740525	0	0	0.0596822	0.461895	0.219318
Lq00006	0.72642	4.93114	0.1305	2.10763	10.5118	5.66538
Lq00007	3.88407	8.09924	4.39897	4.21916	5.37195	0.750215
Lq00008	0	0	0.375984	0	0.348111	0
Lq00009	8.90835	4.38206	1.88279	2.11166	8.93396	0.172441
Lq00010	0	0	0	0	0	0
Lq00011	0	0	0	0	0	0
Lq00012	0	0	0	0	0	0
Lq00013	0	0	0	0	0	0
Lq00014	0	0	0	0	0	0
Lq00015	0.803954	0	0.640084	0.235615	0.77498	0.414878
Lq00016	0	0	7.5364	0	2.14088	0
Lq00017	0	0	0	0.1599	0	0
Lq00018	0	0	0	0.238815	4.43578	0
Lq00019	0	0	0	0	0	0
Lq00020	4.0666	3.67234	9.15926	1.85886	0	0
Lq00021	0.995704	1.80523	1.661	0.298065	3.47793	0
Lq00022	0	0	0	0	0	0
Lq00023	0.225317	1.99502	1.07941	0.665842	0.468464	2.59511
Lq00024	0.0969586	7.44032	9.31889	1.64101	14.9983	8.99763
Lq00025	0	0	0.134691	0.459232	1.6087	0.0296066
Lq00026	0.742394	0.0730374	16.0489	8.13726	5.6802	6.30299
Lq00027	0	0	0	0	0	0
Lq00028	0	0	0	0	0	0
Lq00029	0	0	0	0	0	0
Lq00030	68.1723	116.703	85.2182	1.31077	1.26804	5.28508
Lq00031	0	0.0418261	2.03671	0.616757	1.80322	3.4976
Lq00032	0	6.7088	5.17248	0	0	0
Lq00033	5.55364	12.898	16.1105	14.6018	53.4936	26.6044
Lq00034	0	0	0	0	0.988099	0
Lq00035	0	0	0	0	1.69911	0
Lq00036	4.90825	12.6586	8.07594	5.54548	0.0286118	4.93609
Lq00037	0	0	0	0	0	0
Lq00038	0	0	0	0.592772	0	0.645423
Lq00039	27.444	5.91748	10.8717	12.3044	15.5116	23.9336
Lq00040	0.166888	4.43303	3.69769	0.582845	1.45733	0.933614
Lq00041	8.37099	12.7604	11.6919	10.9353	12.8238	16.7323
Lq00042	0	0	0	0	0	0
Lq00043	825.667	1990.71	521.519	1920.53	970.343	2078.79
Lq00044	0	0	0	0	0	0
Lq00045	0	0	0	0	0	0
Lq00046	0	0	0	0	0	0
Lq00047	0	0	0	0	0	0
Lq00048	0	0	0	0	0	0
Lq00049	0	0	0	0	0	0
Lq00050	0	0	0	0	0	0
Lq00051	0.992265	3.46107	3.97032	4.07125	3.78851	0.237475
Lq00052	1.92692	0	0	2.13537	13.5214	1.42672
Lq00053	0	0	0	0	0.151299	0
Lq00054	0	0	0	0.68303	0	0
Lq00055	0.690784	1.40167	1.35733	1.04388	1.50804	1.06556
Lq00056	0	0	0	0.140777	6.31914	1.55197
Lq00057	0	0	0	0	0	0
Lq00058	0	0	0	0	1.51836	0
Lq00059	3.20351	4.05211	0	8.11439	2.56906	0
Lq00060	0	0	0	1.64558	0.87831	0
Lq00061	0	0	0	1.181	0	0
Lq00062	0	0	0	0	0	0
Lq00063	0	0	0	0.703603	0	0
Lq00064	19.0402	35.3808	29.2863	20.1183	15.2126	17.4138
Lq00065	0	0	0	0	0	0
Lq00066	31.9949	22.2333	26.1311	29.4068	25.1507	27.9623
Lq00067	101.592	125.192	117.782	100.989	124.278	107.377
Lq00068	0	0	0	0	0	0
Lq00069	88.8305	91.9849	86.4811	79.3345	71.5647	63.6137
Lq00070	12.3579	6.00674	3.91972	4.04892	9.83525	6.00947
Lq00071	11.6442	18.0827	27.2429	12.0581	26.3493	18.7803
Lq00072	4.11415	3.32527	2.3505	5.29587	9.04955	5.85555
Lq00073	12.0318	16.1232	14.1329	14.2452	17.4875	13.0591
Lq00074	23.7799	14.6898	27.969	29.4165	33.9542	23.1911
Lq00075	30.4645	40.6978	40.922	34.9941	36.937	41.662
Lq00076	13.7794	15.4161	16.7081	9.33238	15.7926	16.4774
Lq00077	0	0	0	0	0	0
Lq00078	27.6741	33.3839	27.5274	26.9741	19.4626	39.2388
Lq00079	0	0	0.479578	0.0732423	0.28342	0
Lq00080	2.57963	3.25692	1.10707	1.98663	3.11076	2.37688
Lq00081	8.66508	9.73246	6.87529	12.2213	18.3161	11.0256
Lq00082	150.573	82.4853	78.2192	189.619	68.4093	57.9203
Lq00083	0	0	0	0	0	0
Lq00084	26.0019	50.1602	33.1347	36.8626	59.7932	47.2801
Lq00085	17.6909	21.4766	20.4746	14.2579	9.24257	16.6811
Lq00086	8.63111	9.99789	10.6428	9.39958	15.977	16.2781
Lq00087	0	0	0	0	0	0
Lq00088	0	0	0	0	0	0
Lq00089	119.998	154.484	130.509	91.9839	141.617	139.074
Lq00090	0	6.45557	0	0	0	0
Lq00091	37.8637	31.79	28.0818	36.9481	21.7082	38.6831
Lq00092	24.2726	35.1519	47.8034	35.358	45.0118	34.5297
Lq00093	12.4223	21.1214	25.3729	16.541	30.3193	23.8872
Lq00094	0	0	0	0	0	0
Lq00095	16.0814	15.6917	8.20127	11.6283	17.577	14.6518
Lq00096	24.2412	22.8883	28.9665	17.9832	26.7783	27.9564
Lq00097	0	0	0	0.22219	0	0
Lq00098	1.93181	6.82866	5.20571	9.70367	23.1462	6.47535
Lq00099	8.02408	11.0384	28.7387	16.7977	31.0476	30.847
Lq00100	2.89989	0.49108	8.58307	0.459768	9.54798	1.9242
Lq00101	0.883484	34.6802	0.833263	3.38218	6.28212	3.40155
Lq00102	0	0	0	0	0	0
Lq00103	6.79438	10.5205	25.0133	10.9248	15.9914	15.0672
Lq00104	0	0	0	0	0.955928	0
Lq00105	16.4309	9.66914	4.61782	29.0032	19.8684	37.517
Lq00106	11.524	4.89386	10.4258	12.005	16.3066	13.9959
Lq00107	0	0	0	0	0	0
Lq00108	0	0.148756	0	0.0812414	0.125749	0.0995145
Lq00109	0	0	0	0	0	0
Lq00110	0	0.0397266	0.0483619	0.629191	0	1.48827
Lq00111	125.866	131.309	137.361	178.03	239.087	237.566
Lq00112	14.4871	10.6346	10.744	16.2623	24.1892	16.5756
Lq00113	0.911643	6.72662	2.04719	0.88168	5.68627	0
Lq00114	10.5388	6.28069	13.6274	7.42028	16.9392	17.8356
Lq00115	10.976	14.4816	18.1726	13.0442	20.3645	24.8855
Lq00116	12.3878	15.8732	29.9622	26.7374	29.9271	64.7866
Lq00117	30.7727	11.9351	11.34	15.1032	28.299	23.7582
Lq00118	0.583313	0	0	0.296916	0.536178	0
Lq00119	0	0	0	0	0	0
Lq00120	0	0	0	0	0	0
Lq00121	0	0.731428	0	1.13181	0	5.13775
Lq00122	2.66959	0.0803991	3.32776	1.932	2.58265	4.03389
Lq00123	1.54095	4.84141	2.52272	1.88291	1.36421	3.11612
Lq00124	10.1738	9.56134	7.35897	5.86915	8.14938	6.39633
Lq00125	3.81371	0	0	2.21985	0.528613	0
Lq00126	2.75421	3.87968	2.28653	3.80047	7.02782	3.41937
Lq00127	0	0	0	0	0	0
Lq00128	2.14259	1.29679	2.27489	2.25599	2.04465	0.999117
Lq00129	1.12999	0.208442	1.14188	1.4799	2.29066	1.11555
Lq00130	15.3638	1.12559	31.1243	8.78181	0.135929	6.99208
Lq00131	0	19.9571	59.1041	31.9332	12.9242	16.552
Lq00132	0	0	0	0	0	0
Lq00133	0	0	0	0	0	0
Lq00134	0	0	0	0	0	0
Lq00135	0	0	0	0	0	0
Lq00136	0	0	0	0	0	0
Lq00137	0	0	0	0	0	0
Lq00138	0	0	0	0	0	0
Lq00139	0.37718	0	1.3552	0	0	0.951585
Lq00140	0	0	0	0	0	0
Lq00141	0	0	0	0	0	0
Lq00142	0	0	0	0	0	0
Lq00143	0	0	0	0	0	0
Lq00144	0.742126	0	0.261883	1.17486	1.1903	2.87824
Lq00145	0	2.07466	0	0.129492	0.651409	1.62583
Lq00146	0	0	0.401849	0.0400618	0	0
Lq00147	0	0	0.0230424	0	0.0320012	0
Lq00148	0	0	2.4029	0.069548	1.66857	0
Lq00149	22.4143	21.5036	19.0463	20.8348	30.0146	19.5948
Lq00150	0.417517	1.48899	0	0.616908	1.12849	1.78612
Lq00151	0	0	0	0	0	0
Lq00152	0.256281	0	0	0.531124	2.23793	0
Lq00153	401.474	667.801	442.32	605.66	590.769	650.791
Lq00154	6.69502	17.614	4.68039	9.27787	14.9654	19.7686
Lq00155	0	0	0	0	0	0
Lq00156	0	0	0	0	0	0
Lq00157	0	0	0	0	0	0
Lq00158	0	0	0	0	0	0
Lq00159	1.60071	3.58402	3.83421	1.95737	2.70838	0.908194
Lq00160	0	4.28429	7.6551	2.37756	2.0445	9.66153
Lq00161	1.04887	1.38771	2.27413	0	0.225593	0
Lq00162	11.2906	28.9437	18.0232	11.5955	14.5677	8.15271
Lq00163	31.8374	12.872	9.63705	19.6135	9.24904	11.3667
Lq00164	298.452	475.194	295.037	88.3474	130.12	163.496
Lq00165	23.9213	22.1006	37.009	29.3285	50.3836	13.5137
Lq00166	9.71227	22.3705	15.1635	12.863	15.3384	11.7628
Lq00167	179.918	539.143	317.987	392.103	194.173	322.141
Lq00168	0	0	0	0	0	0
Lq00169	14.3745	20.3726	15.1703	24.6613	31.8395	21.0287
Lq00170	0	0.961584	0	0.525158	2.03216	0
Lq00171	94.836	83.3245	129.941	98.3628	100.651	116.166
Lq00172	9.36341	9.9682	18.5724	14.0084	20.1072	14.6111
Lq00173	0	0.42798	0	0.350605	0	1.28839
Lq00174	0	0	0	0	0	0
Lq00175	1.20301	4.16085	8.64476	6.78691	4.1739	10.7258
Lq00176	0	0	0	0	0	0
Lq00177	8.26964	3.89749	9.70327	7.62447	7.88568	9.44626
Lq00178	3.91105	1.47753	3.6817	2.79905	7.88438	5.28194
Lq00179	0	0	0	0	0	0
Lq00180	55.6186	90.0218	57.7549	59.371	60.0379	65.1214
Lq00181	75.3894	79.5071	80.8694	62.157	74.1798	61.0495
Lq00182	0	0	0	0	0	0
Lq00183	0.407157	0	0.292581	0.262517	0	0
Lq00184	0	0	0	0	0	0
Lq00185	19.5509	14.3336	9.22958	23.2326	43.2072	28.3041
Lq00186	0.0473099	0	1.78482	5.33808	12.6299	18.0283
Lq00187	18.2386	17.3572	13.5562	13.9852	23.1333	17.7642
Lq00188	20.6339	34.3788	26.227	13.6257	15.9978	12.0469
Lq00189	20.5768	15.7216	21.4928	13.3986	22.9897	14.9703
Lq00190	14.4399	7.77952	16.5323	12.469	20.501	19.7991
Lq00191	16.6119	9.03233	8.31745	1.82092	6.43405	8.00325
Lq00192	0.274079	0.335407	0.00600462	0.145466	0.216819	0
Lq00193	0.0304961	0	0	0	0	0
Lq00194	164.993	137.494	188.721	189.624	238.877	222.007
Lq00195	3.79052	5.20883	2.99873	4.91875	4.42492	5.54446
Lq00196	14.9958	19.2103	22.1025	13.2194	19.0355	15.2191
Lq00197	8.90231	10.9964	15.9929	17.1663	17.3574	12.5318
Lq00198	8.39015	0	0	3.84204	0	5.08271
Lq00199	0	2.20224	0	0.424492	0.328524	1.29992
Lq00200	2.12111	2.84559	1.95476	2.97496	4.8797	2.20278
Lq00201	0	0	0	0	0	0
Lq00202	0	0	0	0	0	0
Lq00203	0.28238	2.60445	1.39506	1.77515	1.77893	3.52646
Lq00204	11.6528	7.66087	11.6576	15.5784	17.8435	5.99729
Lq00205	0	0	0	0	0	0
Lq00206	0.733157	1.36665	6.10029	0.995173	3.22516	2.32374
Lq00207	1.80649	0	0	0	7.13627	0
Lq00208	0.15461	0	0	0	0	0
Lq00209	0.369068	0	2.23771	1.18979	0.805708	0.45544
Lq00210	21.2393	12.2723	30.5645	2.17043	4.64835	0.568507
Lq00211	0.583654	1.5901	1.97607	0.18092	2.01627	0.886454
Lq00212	24.2099	25.8155	39.5643	37.7018	62.4485	52.8123
Lq00213	5.80395	4.54829	0.755038	7.25844	13.0825	5.41365
Lq00214	0	0	0	0.650887	1.00747	0
Lq00215	0	0	3.92795	0.0664969	0	0
Lq00216	76.4314	81.46	57.4235	39.1651	49.4389	30.7408
Lq00217	102.606	103.323	72.6875	72.4573	86.9691	75.2853
Lq00218	1.37385	4.73062	1.15178	2.54667	0.97118	5.51559
Lq00219	1.38134	1.77258	1.02499	8.42224	14.6097	26.2658
Lq00220	64.6377	77.8527	90.6264	87.6825	81.7576	92.0322
Lq00221	0	0	0	0	0	0
Lq00222	52.8904	37.7403	70.3381	25.3335	54.6209	20.0103
Lq00223	4.10672	2.31719	3.50801	2.69326	2.36062	0.238485
Lq00224	1.45284	0.178665	0.217501	0.0975757	0.151032	0
Lq00225	0	0	0	0	0	0
Lq00226	0	0	0	0.0423301	4.58643	0
Lq00227	0	0	0	0.199911	0	0
Lq00228	0	0	11.2549	3.27982	0	0
Lq00229	0	0	0	0	0	0
Lq00230	3.05549	8.6423	1.23506	0.410426	0.0635276	0
Lq00231	0	6.56464	0	0	0	0
Lq00232	5.83308	11.557	16.2522	7.7917	22.2342	11.9969
Lq00233	2.22817	3.70791	1.49044	2.44532	1.59679	2.52731
Lq00234	7.92924	11.8096	5.73748	1.36095	2.10654	0.507365
Lq00235	27.2106	34.0188	19.5927	36.6876	29.4855	37.5216
Lq00236	5.51178	3.69718	15.7529	6.99981	8.12597	15.0049
Lq00237	8.16462	10.5678	9.71014	10.5872	5.69005	12.7884
Lq00238	67.3833	147.017	97.3469	124.68	114.005	105.28
Lq00239	21.9148	20.7323	34.4201	21.1199	27.2857	27.8635
Lq00240	1.48756	2.51804	3.34049	1.86886	2.51066	3.36903
Lq00241	10.2633	5.27934	8.42873	6.87727	12.4008	6.97669
Lq00242	12.8558	9.40781	13.0663	12.263	22.2327	12.622
Lq00243	0	0	0	0	0	0
Lq00244	76.9281	69.6899	79.4283	77.6652	126.446	121.215
Lq00245	17.8951	21.3573	73.212	29.7906	22.7507	41.8973
Lq00246	0	0	0	0	0	0
Lq00247	0	0	0	0	0	0
Lq00248	0	0	0	0	0	0
Lq00249	0	0	0	0	0	0
Lq00250	0.159643	0.157059	2.00758	0.0428879	1.39406	0.420275
Lq00251	0	0	0	0	0.297345	0
Lq00252	0	0	0	0	0	0
Lq00253	3.21838	1.875	6.64311	1.4708	6.64656	6.8722
Lq00254	0	0	0	0	0	0
Lq00255	13.0214	0	16.0683	4.12648	0.0788538	0.499222
Lq00256	3.20886	0	1.37254	3.94082	0.810128	0
Lq00257	0.656278	0	0	2.64462	0	0
Lq00258	1.06998	0	1.05533	1.08216	3.35003	0.952748
Lq00259	0	0	0	0.0691568	0	0.338847
Lq00260	0	0	0	0	0	0
Lq00261	0	0	0	0	0	0
Lq00262	0	0	0	0	2.59816	1.4804
Lq00263	0	0	0	0	3.50554	2.17972
Lq00264	0.277922	1.40617	0	0.159993	4.20995	3.91957
Lq00265	0.0452815	0	0	0.693392	0.169463	0
Lq00266	0	0	0	0	0	0
Lq00267	0	0	0	0	0	0
Lq00268	0	6.43193	3.32776	0.702545	0	0.430282
Lq00269	6.40009	9.1091	23.4623	6.5982	9.64562	8.33888
Lq00270	0	0	0	0	0	0
Lq00271	0	0	0	0	0	0
Lq00272	0	0	0	0	0	0
Lq00273	0	0	0	0	0	0
Lq00274	0	0	0	0	0	0
Lq00275	0	0.129213	0	0	0	0
Lq00276	0	0	0	0	0	0
Lq00277	3.47536	6.27648	2.5717	8.97637	5.5122	6.53514
Lq00278	3.83718	1.57155	3.21897	2.54761	3.75353	5.97425
Lq00279	0	0	0	0	0	0
Lq00280	5.1462	15.053	0	16.0718	6.99297	0.0907221
Lq00281	0	0	4.37033	0	0	0
Lq00282	0	0	0	0.380461	1.03057	0
Lq00283	4.09161	3.72674	5.17481	11.9526	20.4925	10.7785
Lq00284	5.68071	3.35751	5.14171	12.1466	27.2254	13.5768
Lq00285	1.62436	0	0	0.967625	2.02635	2.16137
Lq00286	0.275321	0	2.22575	1.0989	2.48597	4.16764
Lq00287	0	0	0	0.591716	0	0
Lq00288	1.8121	0.589885	1.1011	4.78943	3.35759	2.9728
Lq00289	2.31989	0.855872	1.01946	2.88917	3.8171	0.444228
Lq00290	5.16818	2.85103	7.70111	6.60308	8.24867	2.40818
Lq00291	0	0	0	0	0	0
Lq00292	0	0	0	0	0	0
Lq00293	0.580868	1.3847	0.829466	1.57249	3.67884	1.23511
Lq00294	0.488589	2.01885	0	1.18133	0.914255	1.15763
Lq00295	0.273493	0	2.80056	8.02329	15.2165	0.539995
Lq00296	0	0	0	0.246988	0	0
Lq00297	5.45653	10.6498	5.53372	7.37672	8.56353	11.8162
Lq00298	0.0605137	1.82174	1.03276	0.819347	2.03822	0.537663
Lq00299	0	2.20641	2.27727	3.92936	0	6.0325
Lq00300	29.381	33.5258	12.8032	59.9909	31.6789	12.0227
Lq00301	0.559758	4.43059	2.16356	3.71844	3.04707	3.26539
Lq00302	0	0	0	0.530699	0	0
Lq00303	22.083	38.136	37.8371	31.7543	65.2143	57.3366
Lq00304	0	0	0	0	0	0
Lq00305	1.46446	6.75352	10.8524	0.147534	0.228361	25.662
Lq00306	0	0.318134	0	0	1.19098	0.851298
Lq00307	22.4343	59.8764	23.7725	45.0843	26.7109	33.6252
Lq00308	13.2487	17.1869	12.5371	14.6011	13.491	13.566
Lq00309	295.912	222.288	159.128	159.417	120.51	96.9303
Lq00310	23.7306	35.324	29.9348	43.4066	43.3325	34.4279
Lq00311	0	0	0	1.94913	0	0
Lq00312	0	0	0	0	0	0
Lq00313	9.14638	9.89492	5.14576	14.1921	10.3948	24.3571
Lq00314	8.30231	12.3419	11.6523	15.5964	16.6397	12.6559
Lq00315	1.4199	2.09536	13.2447	13.1161	7.76644	5.22962
Lq00316	0	0	0	0	0	0
Lq00317	10.4563	6.58255	13.6332	10.4114	13.8028	13.0678
Lq00318	0	0	0	0	0	0
Lq00319	0	0	0.92163	0	0.345385	0
Lq00320	17.9466	23.6812	19.6718	25.4915	52.7061	36.6207
Lq00321	0	0	0.166608	0	0.300799	0
Lq00322	28.5508	23.599	31.3913	33.4467	34.2541	31.7284
Lq00323	0	0	0	0	0	0
Lq00324	0.827836	0.939729	2.17359	1.8476	2.62149	4.84067
Lq00325	0	0	0	0	0	0
Lq00326	0	0	0	0	0	0
Lq00327	6.71614	7.05213	4.40853	6.50581	13.8563	12.4318
Lq00328	0	0	0	0	0	0
Lq00329	4.5274	5.92951	7.42174	3.42078	7.76577	3.74324
Lq00330	16.864	58.558	27.8414	25.3896	28.0987	38.9621
Lq00331	77.0744	49.1995	116.186	80.4298	100.224	77.8853
Lq00332	3.26889	14.4718	9.05347	14.7095	30.584	41.4146
Lq00333	2.89982	0	2.74682	0.424926	0	1.50946
Lq00334	19.1713	21.5598	30.4869	33.6529	30.2429	32.3416
Lq00335	177.674	55.4987	221.581	90.7356	113.228	75.8613
Lq00336	21.9044	8.36975	22.6619	9.61496	14.5165	2.3169
Lq00337	0	0.869892	0	0	1.40386	0
Lq00338	0	0	0	0.219545	0	0
Lq00339	70.677	103.287	171.873	65.674	95.5952	64.492
Lq00340	0	0	1.62481	0.400909	0	1.60718
Lq00341	0	0	0	0	0	0
Lq00342	1.52196	0.608285	1.1962	2.73433	4.03455	3.00502
Lq00343	4.10255	1.91816	6.82289	5.69623	21.6368	17.1629
Lq00344	0	0	0	0	0	0
Lq00345	16.3041	36.4191	24.5685	17.269	33.565	35.358
Lq00346	0	0	0	0	3.83702	0
Lq00347	11.8544	16.9361	12.4511	4.51053	11.1942	4.73244
Lq00348	9.28247	11.5471	10.5052	8.99359	11.4334	10.6526
Lq00349	0.204154	0	0	0.0411341	0.0636693	0
Lq00350	0.114411	0	2.20953	0.184418	2.06952	0.0564745
Lq00351	0	0	0	0	0	0
Lq00352	35.2359	29.7856	38.6324	25.5082	35.8131	46.1476
Lq00353	0	0	0	0	3.99017	0
Lq00354	36.2302	42.4909	34.2564	27.6627	78.9747	46.6856
Lq00355	0	0	0	0	0	0
Lq00356	0	0	0	0	0	0
Lq00357	7.90146	14.5915	9.13648	9.93922	12.3075	12.929
Lq00358	0.205529	0	0	0.372701	0.705081	0
Lq00359	2.82729	0	1.52376	0.410155	1.19918	0.111646
Lq00360	0	0	0	0	0	0
Lq00361	35.798	32.422	39.2199	23.7527	31.46	47.5356
Lq00362	0	0	0	0	0	0
Lq00363	0	5.0833	40.0026	0	44.1988	0
Lq00364	27.1431	11.644	0.567002	5.08739	3.1498	5.45271
Lq00365	20.1532	23.5444	25.8337	13.0277	38.4966	22.797
Lq00366	15.6074	27.4612	11.7854	32.9672	34.9815	42.2871
Lq00367	12.0849	13.7546	10.0912	9.05429	16.3136	10.9859
Lq00368	12.1626	14.6022	10.7398	8.80555	23.659	20.7582
Lq00369	18.5642	44.1036	38.8476	21.7027	18.8321	14.8025
Lq00370	39.5591	52.0107	53.6489	43.5258	52.4335	42.5473
Lq00371	13.9535	20.55	12.2064	15.5814	19.5738	24.6459
Lq00372	1.41097	4.52649	1.70823	1.5327	1.37751	0.666187
Lq00373	0	0	0	0	0.118444	0
Lq00374	29.0772	30.1339	30.387	30.9807	29.8755	45.5667
Lq00375	6.81349	17.5132	4.19505	5.98113	6.86359	9.25277
Lq00376	0	0	0	0	0	0
Lq00377	0	0	0.549894	0.427604	0.814604	0.604365
Lq00378	53.3196	39.5289	60.46	53.7522	78.5103	56.3853
Lq00379	43.8599	32.3623	36.7553	40.1566	63.5189	37.3271
Lq00380	22.2348	28.6635	34.2053	37.2818	27.4186	33.2539
Lq00381	0.729766	1.65129	0	1.09788	0.971059	0
Lq00382	0.184286	3.80735	11.5046	11.8077	7.58648	3.1838
Lq00383	0	0	0	0	0	0
Lq00384	4.02363	7.28017	7.98267	6.99322	8.38021	8.35892
Lq00385	0	0	0	0.0847899	0.984313	0
Lq00386	0	0	0	0	0	0
Lq00387	7.25762	22.6038	13.7226	6.07545	7.20297	5.54189
Lq00388	0	0	0	0	0	0
Lq00389	0	0	0	0	0	0
Lq00390	0.592146	3.37052	0.759845	0.61359	25.5903	0
Lq00391	380.546	454.899	464.652	455.452	534.299	544.665
Lq00392	0.590552	1.45053	0.391614	0.843297	1.45362	0.21129
Lq00393	5.85785	21.3411	0	12.688	50.9244	0.180718
Lq00394	0	0	0	0	0	0
Lq00395	0	0	0	0	0	0
Lq00396	0	0	0	0	0	0
Lq00397	0	0	0.0515133	0.0462201	1.78854	0
Lq00398	97.4375	133.327	84.3382	43.7235	43.2867	36.8012
Lq00399	8.44451	16.2783	11.5878	14.5408	26.0443	15.2581
Lq00400	4.6106	0	0	0	0.781084	0
Lq00401	0	0	0	0	0	0
Lq00402	167.471	125.283	268.093	173.193	191.542	176.135
Lq00403	891.48	1081.32	847.081	440.316	830.659	470.364
Lq00404	0	0	0	0	0	0
Lq00405	6.59688	13.7834	7.33366	13.3181	14.9108	2.90164
Lq00406	0	0.040815	0	0.423522	0	0
Lq00407	0	0.105634	1.47885	0.403835	4.28623	1.272
Lq00408	0	0	4.60988	1.36836	0.914598	0.83807
Lq00409	30.3751	32.939	29.0811	31.863	43.9997	34.6123
Lq00410	5.57114	0.944989	5.63696	15.328	16.1099	16.2259
Lq00411	386.802	150.607	140.93	281.424	270.073	299.126
Lq00412	0	0	0	0	0	0
Lq00413	0	0	0	0	0	0
Lq00414	2.54827	9.69815	9.51727	8.89963	9.28575	6.44372
Lq00415	32.0119	49.221	35.8538	46.0511	44.2128	49.2935
Lq00416	1.78067	5.95268	10.0865	3.16313	1.26934	0.251131
Lq00417	229.616	242.717	229.567	205.232	236.322	194.984
Lq00418	1.08884	1.46075	2.53403	1.23654	0.740896	0
Lq00419	0	0	0	0	0	0
Lq00420	13.0402	13.1115	18.6926	11.1903	20.2288	13.0403
Lq00421	0	0	0	0	0	0
Lq00422	0	0	0	0	0	0
Lq00423	0	0	0	0	0	0
Lq00424	14.4987	14.3549	43.3225	5.30599	21.7779	8.36163
Lq00425	9.46157	1.78245	8.61934	16.7112	19.5881	34.6465
Lq00426	7.57444	7.26942	5.85213	8.96476	10.7705	15.6874
Lq00427	4.27738	10.392	0	7.18894	9.76086	3.24428
Lq00428	0	4.05671	1.16474	0.167209	0.517629	0.179216
Lq00429	0	0	0.301277	0.180213	5.71832	0
Lq00430	4.08611	0	7.40738	14.9091	9.26789	0
Lq00431	550.116	220.168	653.887	68.1512	16.5437	11.025
Lq00432	0.0540951	0.159658	0	0.566769	1.61958	5.44719
Lq00433	4.36569	2.22155	0	4.16558	8.32565	2.47695
Lq00434	41.1758	40.5391	54.7757	40.4616	51.5181	47.4747
Lq00435	0	0.740419	0	0.588177	2.44672	0
Lq00436	0	0	0	0	0	0
Lq00437	0.515624	0	1.63648	0.443268	3.13038	0.475098
Lq00438	0	0	0	0	0	0
Lq00439	0	0	0	0.943534	1.46045	1.99631
Lq00440	71.1674	54.1852	77.3598	60.8105	86.5786	75.3178
Lq00441	7.25097	10.1864	19.8238	7.32398	5.05596	5.90794
Lq00442	6.98201	30.9969	27.0889	4.30309	46.0381	5.44472
Lq00443	2.70085	0.442854	0	0	5.61543	3.55512
Lq00444	0	0	0	0	0	0
Lq00445	0	0.0907731	1.3813	0	7.21301	0
Lq00446	6.61747	8.75526	6.04658	4.87354	5.26621	12.3524
Lq00447	3.66595	2.54583	4.64882	4.1132	9.41539	8.65745
Lq00448	12.0365	17.4759	14.6132	13.8783	14.2645	23.6695
Lq00449	11.5015	19.6458	18.832	12.627	12.9357	12.5615
Lq00450	5.98058	5.69189	12.4179	9.04626	11.9478	12.1506
Lq00451	26.5877	56.8243	11.2205	11.453	22.3023	29.642
Lq00452	19.8004	27.3683	26.9968	24.0469	20.5838	20.6512
Lq00453	5.52014	8.48415	7.77712	7.84561	8.97213	5.58527
Lq00454	0	0	0	0	0	0
Lq00455	150.62	144.179	146.985	209.063	280.586	186.481
Lq00456	41.8495	35.2618	62.5103	45.2613	44.2912	44.6465
Lq00457	11.8866	11.7197	17.2745	14.0144	24.9297	14.7325
Lq00458	8.34115	0	31.8642	31.4489	38.6315	30.0041
Lq00459	0.545433	2.98964	4.75934	3.26552	1.26363	6.53848
Lq00460	15.5572	14.8128	15.7958	17.0073	18.0622	18.3743
Lq00461	24.9624	30.5606	21.3263	26.8057	35.5328	20.3756
Lq00462	6.5068	6.19776	14.1335	4.05227	6.2354	5.92727
Lq00463	5.68703	8.78829	5.46977	12.4963	9.26962	12.8706
Lq00464	72.2229	101.647	70.3904	151.064	150.08	173.798
Lq00465	0.0331413	0	0.555687	0.765688	0.67527	0.839756
Lq00466	0	0.474981	0.0160618	0.389108	0	0
Lq00467	0.74916	2.96752	1.48752	3.36846	6.09924	6.92875
Lq00468	0.385323	1.35595	0	0.119442	2.73619	5.94006
Lq00469	0	8.08114	13.9661	0	0	0
Lq00470	0	0.600173	0.326861	0	0	0
Lq00471	0.177382	0	0	0.285919	0	0
Lq00472	0	0.837437	2.18693	0	0.0685082	0.0180718
Lq00473	0	0	0	0	0	0
Lq00474	0	0	0	0	0	0
Lq00475	0	0	0	0	0	0
Lq00476	1.43913	2.33612	0	0.347959	0.718115	0
Lq00477	0	0	0	0	0	0
Lq00478	0	0	0	0	0	0
Lq00479	0	0.0731957	0	0	0	0
Lq00480	0.789042	0	0	0.289056	0	0
Lq00481	0	1.47831	0	0.254956	0	0
Lq00482	0	0	0	0	0	0
Lq00483	0	0	0.0139065	0	0	0
Lq00484	0	0	0	0	0	0
Lq00485	0	0	0	0	0	0
Lq00486	0	0	0	0	0	0.0613298
Lq00487	0	0	0	0	0	0
Lq00488	2.15046	0	0	0.216644	0	0
Lq00489	1.70023	0	0	0	0	0
Lq00490	0.72642	0.0535994	0.1305	1.87345	0	0
Lq00491	49.7072	45.0927	44.4911	60.6877	124.984	89.9769
Lq00492	0	0	0	1.02963	0	0
Lq00493	3.50777	1.2802	1.32132	5.62374	5.26986	3.98425
Lq00494	2.16341	4.2363	1.38271	1.10651	1.557	0.123217
Lq00495	50.6164	25.9147	54.9133	30.5009	56.6997	60.5382
Lq00496	0	0	0	0	0	0
Lq00497	0	0	0	0.647303	0	0
Lq00498	43.8459	32.2566	45.048	30.4902	45.1773	42.0726
Lq00499	103.037	64.6976	104.111	5.6148	33.3795	11.4336
Lq00500	51.7738	15.7068	23.7159	1.82866	6.58733	5.1723
Lq00501	1.74034	0.85608	6.60038	0.623385	1.44736	0
Lq00502	3.89266	2.006	2.22003	11.0053	14.4909	14.3347
Lq00503	16.5165	18.8075	45.72	20.511	23.3776	25.5556
Lq00504	173.326	128.472	171.991	152.198	169.63	164.88
Lq00505	0	0	0	0.0319062	1.38281	2.38404
Lq00506	0	0	0	0	0	0
Lq00507	0	0	0	0.23694	0.550119	0.0483722
Lq00508	0	0	0	0	0	0
Lq00509	0	0	0	0	0.359623	0
Lq00510	0	0	0	0	0	0
Lq00511	0	0	0	0	0	0
Lq00512	0	0	0	0	0	0.134864
Lq00513	0	0	0	0	0	0
Lq00514	0	0	0	0	0	0
Lq00515	0	0	0	0	0	0
Lq00516	0	0	0	0	0	0
Lq00517	14.8916	14.6424	9.29815	12.1748	10.9773	20.145
Lq00518	5.54316	9.64196	8.15968	10.107	9.702	6.34623
Lq00519	0.719232	6.01449	3.66092	5.86102	7.97534	5.36475
Lq00520	0	0	0	0	0	0
Lq00521	96.8987	67.4954	66.4606	85.5978	103.611	111.724
Lq00522	16.1325	21.0158	17.0893	23.8966	27.4116	18.1231
Lq00523	9.33504	6.15993	5.93095	5.78027	6.62738	10.0399
Lq00524	31.2552	14.2179	26.993	14.0047	20.5324	42.7451
Lq00525	0	0	0	0	0	0
Lq00526	0	0	0	0	0	0
Lq00527	0	3.0349	0	0.457235	0.973128	0
Lq00528	55.5862	23.475	43.5974	44.2895	46.9613	30.3379
Lq00529	18.4315	29.0167	54.9215	14.6067	29.4251	15.081
Lq00530	0.508997	0.951435	0.274322	0.246134	1.14293	0.100498
Lq00531	0	0	0	0	0	0
Lq00532	0	0	0	0	0	0
Lq00533	10.4082	6.21418	16.9498	4.83457	7.78052	17.6875
Lq00534	0	0	0.027589	0.371311	0	0
Lq00535	0	0	0	0	0	0
Lq00536	0	0	1.71282	0	0.442559	0
Lq00537	0	0	0	0.0449617	0	0.110149
Lq00538	0	0	0	0	0	0
Lq00539	0	0	0	0	0	0
Lq00540	0	0	0	1.00897	0.780869	0.137324
Lq00541	0	0	0	0	0	0
Lq00542	0	0	0	0	0	0
Lq00543	0	0	0.855259	0.148525	0.804627	0.0303219
Lq00544	0	0	0	0	0	0
Lq00545	0	0	0	0	0	0
Lq00546	0	0	0	0	0	0
Lq00547	0	6.30824	0	2.02657	0	1.48944
Lq00548	0	0	1.72751	0.253061	1.22406	0.232485
Lq00549	0	0	0	0	0	0
Lq00550	0	0	0	1.06882	0	0
Lq00551	0	0	0	0	0	0
Lq00552	0	0	0.864724	0	0	0
Lq00553	5.6983	0	3.67889	1.00461	0.666422	4.13121
Lq00554	0.894743	3.66773	1.96459	2.80433	0	0.245364
Lq00555	7.57415	0	0	1.39086	0.119602	0
Lq00556	0	0	0	0	0.268602	0.154592
Lq00557	48.893	25.7427	25.7769	29.227	45.3616	42.3498
Lq00558	0	0	0	0	0	0
Lq00559	0	0	0	0	0	0
Lq00560	1.03094	0	1.24536	2.14884	1.55217	2.94802
Lq00561	5.94505	9.23012	10.4299	5.26552	7.30043	1.62011
Lq00562	0	0	0	0	0	0
Lq00563	3.93874	0	4.64988	2.17674	2.66733	1.33317
Lq00564	1.69398	0	7.75297	0.455086	0.805032	0
Lq00565	11.6805	10.6672	14.2759	7.21468	14.4517	7.27789
Lq00566	12.7733	6.60303	4.98101	11.8665	17.3656	4.22851
Lq00567	0	1.4268	0	0	0	0
Lq00568	33.6481	19.1331	30.7787	20.9297	36.7283	23.6564
Lq00569	0	0.241006	0	0.745862	0	1.23608
Lq00570	0	0	0	0.0554641	0	0
Lq00571	18.8125	19.4894	30.5533	19.9095	27.8537	50.4636
Lq00572	252.951	767.458	376.487	1689.43	2266.56	3224.63
Lq00573	1.83148	4.70478	7.09838	8.30974	7.2773	11.2837
Lq00574	8.96736	25.5539	24.4424	17.9434	59.0189	50.6744
Lq00575	283.837	451.706	339.419	454.431	408.134	402.84
Lq00576	0	0	0	0	0	0
Lq00577	272.223	291.119	210.861	196.703	266.478	233.135
Lq00578	48.5685	49.8902	99.585	44.0045	72.3692	63.3037
Lq00579	0	0	0	0	0	0
Lq00580	0	0	0	0	0	0
Lq00581	20.6088	12.3255	15.2267	14.7375	13.8101	14.1979
Lq00582	0.422441	0.527494	0	0	0.304031	0
Lq00583	0	0	0	0	0	0
Lq00584	3.76146	5.97783	7.27722	6.17966	10.1968	7.40298
Lq00585	7.43478	5.2152	3.11452	8.86711	11.1463	8.8538
Lq00586	0	0	0	0	0	0
Lq00587	3.76642	3.89385	6.5943	6.68844	9.68905	10.8608
Lq00588	38.8202	48.0645	29.6669	54.6702	60.8511	54.376
Lq00589	8.48789	9.84926	8.94376	9.31104	14.1179	10.4922
Lq00590	6.03098	0.261764	0.159332	9.5783	9.51503	12.9585
Lq00591	10.613	7.52646	8.94352	8.13031	15.6955	14.2536
Lq00592	0	0	0	0	0	0
Lq00593	0	0	0	0	0	0
Lq00594	0.822116	1.65131	0.410256	1.03068	0.854643	0.202902
Lq00595	0	0	0	0	0	0
Lq00596	0	0	0	0	0	0
Lq00597	0	0	0	0	0	0
Lq00598	0	0	0	0	0	0
Lq00599	0.342891	1.38309	0.595465	0.16581	0.199616	3.49792
Lq00600	0	0.257195	0	0	0	2.21525
Lq00601	0	0	0	0	0	0
Lq00602	3.62767	0	4.51181	0.8996	12.532	26.9976
Lq00603	0	0	0	1.85848	10.8427	0.175115
Lq00604	1.56996	1.50593	2.71465	0.822447	1.32199	5.57964
Lq00605	0	0	27.277	0	0	0
Lq00606	0	0	0.192092	6.37707	0	0.21112
Lq00607	0	0	0	0	0	0
Lq00608	0.802885	0.592414	5.31875	0.808851	0	0.049539
Lq00609	0	0	0	0	0	0
Lq00610	1.63198	1.05153	1.98897	2.81274	1.21387	2.44694
Lq00611	0	0	0	0	0	0
Lq00612	17.1947	31.3278	60.2357	27.0764	61.7927	30.9467
Lq00613	1.33489	1.77292	0.0599528	1.21033	0.832623	1.61434
Lq00614	0	0	0	0	0	0
Lq00615	0	0	0	0	0	0
Lq00616	9.87012	12.0893	5.58544	7.87522	3.13975	5.84639
Lq00617	0	0	0	0	0	0
Lq00618	0	0	0	0	0	0
Lq00619	0.676739	1.24834	0	1.97712	2.16331	0
Lq00620	53.3451	72.1964	28.561	85.7035	73.8144	121.195
Lq00621	0	0	3.21859	1.97591	9.76336	6.70247
Lq00622	535.248	425.581	439.29	388.464	471.109	467.058
Lq00623	18.0407	24.6462	31.1315	23.5133	31.1733	25.6615
Lq00624	0.843086	2.3926	0.961184	1.88164	0.404512	1.56859
Lq00625	23.3907	32.642	47.8447	40.9818	42.8176	45.1796
Lq00626	7.95098	1.54513	12.8143	0	0.448993	9.04453
Lq00627	8.05712	8.5608	3.25677	2.5325	3.61839	0
Lq00628	0	0	8.6326	0	2.56906	0
Lq00629	0	0	0	0	0	0
Lq00630	1.13219	0	0	0.0480255	0	0
Lq00631	0	0	0	0	0	0
Lq00632	0	0	0	0.112603	0	0
Lq00633	168.227	119.062	216.348	218.911	312.833	226.233
Lq00634	102.721	172.759	81.3501	137.631	114.595	118.031
Lq00635	0	0	0	0	0	0
Lq00636	0.965721	12.0542	4.33726	8.10747	17.117	8.42152
Lq00637	131.494	22.212	0.02027	206.006	362.275	304.227
Lq00638	2.94592	0	0.246153	0.88344	3.24764	0.135268
Lq00639	0	0	0	0	0	0
Lq00640	0	0	0	0	0	0
Lq00641	0	0	0.167104	0	0	0
Lq00642	0	0.351746	3.26506	0	0	0.0588276
Lq00643	0	0	0	0	0	0
Lq00644	0	0	0	0	0	0
Lq00645	0	0.307377	0.614743	0	0.185599	0.117502
Lq00646	0.0176424	2.60352	0	0.227501	0	0.940516
Lq00647	0	0	0	0	0	0
Lq00648	0	0	0	0	0	0
Lq00649	1.05275	0.107142	0	3.6279	5.389	3.18957
Lq00650	16.3989	0.401995	0	18.0905	57.2261	12.9622
Lq00651	0.458664	12.1082	3.06705	4.55911	4.19594	1.45903
Lq00652	0	0	0	0	0	0
Lq00653	0	0	0	0	0	0
Lq00654	0	0	0	0	0	0
Lq00655	0	0	0	0	0	0
Lq00656	0	1.62735	0	0	0	0
Lq00657	0	0	0	0.187798	0	0
Lq00658	0	1.69843	0.0333485	0	0.231572	0
Lq00659	0	0	0	0	0	0
Lq00660	0	2.59474	0.658073	2.42086	2.28483	3.23659
Lq00661	0	0	0	0	0	0
Lq00662	0	0	0	0	0	0
Lq00663	0	0	0	0	0	0
Lq00664	0	0	0	0	0	0
Lq00665	72.4207	15.203	33.2587	91.3321	53.9515	40.1783
Lq00666	0	0	0	0	0	0
Lq00667	9.26221	3.72773	7.64299	5.89328	8.12678	7.35007
Lq00668	0	0	0	0	0	0
Lq00669	213.422	117.866	105.583	230.067	183.427	178.657
Lq00670	0.841617	3.67196	5.65339	2.38878	2.60192	7.6945
Lq00671	0	0	0	0	0	0
Lq00672	24.8626	17.701	24.0778	15.1135	25.6765	23.016
Lq00673	0	0	0	0	0	0
Lq00674	0	0	0	0	0	0
Lq00675	0	67.6009	2.51924	0.215274	1.33284	0
Lq00676	0.116945	3.22144	0.07003	0.219919	0.145886	0.0384835
Lq00677	0	121.428	5.56118	0.337144	1.98302	0
Lq00678	0	0	0	0	0	0
Lq00679	0.206146	0.24337	0.85178	0.199371	0.822921	0.0814047
Lq00680	0	0	2.63309	0	0	0.0431927
Lq00681	0	0	0	0	0	0
Lq00682	0	0	0	0	0	0
Lq00683	0	0	0	0	0	0
Lq00684	2.47694	4.69962	0	0	0	0
Lq00685	0	0	0	0	0	0
Lq00686	0	0	0	0	0	0
Lq00687	9.73199	0.830838	0	14.2284	30.7524	17.4287
Lq00688	0	0	0	0	0	0
Lq00689	0	0	0	0	0	0
Lq00690	0	0	0	0	0	0
Lq00691	3.16701	4.84762	5.00857	3.86938	4.32905	8.1157
Lq00692	5.62953	1.36393	18.6418	3.58904	8.8046	0
Lq00693	0.361027	0.799158	0	0.478018	1.02942	0.0763742
Lq00694	6.89051	20.591	3.79098	11.0373	22.4564	40.0494
Lq00695	0	0	0	0	0	0
Lq00696	102.501	109.337	99.3778	95.7225	128.96	88.4647
Lq00697	8.45502	9.11032	12.1756	13.953	13.0587	13.8454
Lq00698	0	0	0	0	0	0
Lq00699	0	0	0	0	0	0
Lq00700	0	0	0	0.879072	0	0.0916422
Lq00701	0	0	0	0	0	0
Lq00702	0	0	0	0	0	0
Lq00703	0	0.235588	0	0	0	0
Lq00704	0	0	0	0	0	0.126909
Lq00705	0.884622	1.30545	1.48326	0.332713	0.514989	8.55851
Lq00706	0	0	0	0	0	0
Lq00707	0	0	0.0736696	0	0	0
Lq00708	0	0	0	0	0	0
Lq00709	0.151204	0.818158	0	0.406207	2.38924	0.646845
Lq00710	0.367095	0	0.0549567	0.147929	0	0.362403
Lq00711	0.537352	0	0	0	0.293271	1.2599
Lq00712	0	0	0	0	0	0
Lq00713	0.992872	0.545188	3.11107	0.800199	0.20163	0.843413
Lq00714	0	0	0	0.144077	0	0
Lq00715	125.381	199.309	215.347	117.131	194.49	142.448
Lq00716	1.69498	0	0	0	0	0
Lq00717	0	0	0	0	0	0
Lq00718	0	0	0	0	0	0
Lq00719	1.82196	0	0.0175974	0.0947353	0.195514	0.174065
Lq00720	0.814578	0	0	0	0	0
Lq00721	1.09932	0	0	0.0328146	1.72693	0
Lq00722	0	0	4.26998	0	1.70868	0
Lq00723	0	0	0	0	0	0
Lq00724	0	0	0	0	0	0
Lq00725	0.303915	0.414854	0.102371	0.281679	0.0758254	0.450046
Lq00726	0	0	0	0	0	0
Lq00727	0	0	0	0	0	0
Lq00728	4.65293	1.22278	2.17561	1.38699	2.14684	0.0629242
Lq00729	0	0	0	0	0	0
Lq00730	0	0	0	0	0	0
Lq00731	0	0	0.0320153	0.804315	1.11157	2.18157
Lq00732	0.219231	0.808805	1.55077	1.12639	3.24764	1.54206
Lq00733	140.683	206.608	246.037	42.7577	200.873	149.26
Lq00734	4.02649	0	0	0	3.18529	0.193904
Lq00735	0	0	0	0	0	0
Lq00736	0	0	0	0	0	0
Lq00737	1.09686	0.885674	0.278843	0.717212	0.567976	0.980685
Lq00738	0	0	0	0	0	0.716379
Lq00739	0	0	0	0	0	0
Lq00740	8.70492	12.1699	11.4543	14.416	18.3368	15.7928
Lq00741	6.83909	9.41298	7.90492	6.6253	8.21247	7.74508
Lq00742	6.58382	5.16366	9.55318	16.772	13.7269	10.9995
Lq00743	27.3653	71.8079	19.7988	135.566	77.363	108.892
Lq00744	5.24165	10.065	1.36143	3.05384	4.72688	21.1974
Lq00745	0	0	0	0	0	0
Lq00746	0	0	0	0	0	0
Lq00747	0	0	0	0	0	0
Lq00748	383.29	2504.03	164.041	2749.7	1024.67	2638.48
Lq00749	0	0	0	0	0	0
Lq00750	0	0	0	0	0	0
Lq00751	1215.51	2.13719	590.077	3.03473	263.59	2.85947
Lq00752	0	0	0	0	0	0
Lq00753	0	0	0.140459	0	0	0.0514574
Lq00754	918.842	0	197.24	0.114545	182.795	1.68371
Lq00755	0	0	0	0	0	0
Lq00756	0	0	0	0	0	0
Lq00757	0	0	0	0	0	0
Lq00758	0	0	0	0	0	0
Lq00759	0	0	0	0	0	0
Lq00760	627.963	0	489.181	0.598113	187.78	0.976856
Lq00761	0	0	0	0	0	0
Lq00762	0	0	0	0	0	0
Lq00763	0	0	0	0	0	0
Lq00764	0	0	0	0	0	0
Lq00765	3.98669	5.282	7.92006	5.18309	6.86099	3.73464
Lq00766	14.9775	4.2977	3.5502	3.85601	19.2031	4.3126
Lq00767	0	2.01264	0	0.203552	2.26848	0
Lq00768	0	0.687695	0	0.0866717	0	3.07882
Lq00769	0	0	3.33697	0	3.62691	4.62427
Lq00770	0	0	0	0	0	0
Lq00771	0	0	0	0	0	0
Lq00772	0	0	0	0	0	0
Lq00773	0	0	0	0	1.51836	0
Lq00774	20.5538	23.2074	5.38757	7.01516	7.20851	19.3163
Lq00775	0	3.19904	0	0	0	0
Lq00776	0	0	0	0	0	0
Lq00777	0	0	0	0	0	0
Lq00778	63.1533	105.136	72.7161	89.4061	80.376	71.7633
Lq00779	2.49495	1.15715	1.40867	10.6285	1.95636	4.22239
Lq00780	0	0	0.0536186	9.47748	21.8184	21.3916
Lq00781	0	0	0	1.74449	0	0
Lq00782	0	0	0	0	0	0
Lq00783	0	0	0	0.85796	1.64993	1.62417
Lq00784	0	0	0	0	0	0
Lq00785	3.17193	3.10695	7.80099	3.15922	2.41908	3.66469
Lq00786	43.713	41.2198	21.9713	40.9535	131.898	45.3354
Lq00787	4.05394	11.8851	2.57327	1.69897	14.6322	5.92315
Lq00788	0.931434	0.137453	0	1.35123	0	0
Lq00789	9.78047	22.642	22.5671	9.53292	6.10046	10.6512
Lq00790	4.34744	6.89081	8.19581	4.21753	8.97195	4.74227
Lq00791	2.87242	0	1.0844	0.738119	0.0519316	0.0821946
Lq00792	1.74206	0	0	0	1.17469	0.604254
Lq00793	1270.53	800.274	900.325	190.791	51.5543	51.1385
Lq00794	0	0	0	0	0	0
Lq00795	4.85117	8.67925	5.16579	10.1948	13.6652	9.35949
Lq00796	17.9034	6.64281	14.3356	9.81181	23.3551	13.8367
Lq00797	2.1135	1.38771	5.82911	0.975492	5.58668	0.974306
Lq00798	0	0	0.474557	0.0647947	0	0
Lq00799	0	0	0	0	0	0
Lq00800	0	0	0	0	0	0
Lq00801	0	0	0	0	0	0
Lq00802	0	0	0	0	0	0
Lq00803	0	0	0	0	0	0
Lq00804	0	0	0	0	0	0
Lq00805	0	0	0	0.473972	0	0
Lq00806	47.7189	47.1903	37.8801	103.526	104.934	114.968
Lq00807	76.355	54.9955	20.4993	16.9743	22.3363	8.92807
Lq00808	45.1754	37.8114	42.9594	37.4615	46.2919	37.9615
Lq00809	0	0	0	0	0	0
Lq00810	0	0	0	0.034385	0	0
Lq00811	0	0	0	0	0.514326	0
Lq00812	42.7254	106.843	16.6197	22.62	48.2813	53.739
Lq00813	0	0	0	0	0	0
Lq00814	0.279052	0	0	0.2249	0	0
Lq00815	0.710904	0.0655682	4.58969	0.322284	0	12.0187
Lq00816	0	0	9.05347	0.658636	9.34512	111.739
Lq00817	0	0	0	0	0	0
Lq00818	0	0	0	0	0	0
Lq00819	0	0	0	0	0	0
Lq00820	0	0	0.739626	0	0	0
Lq00821	0	0	0	0	0	0
Lq00822	56.763	0.118761	97.9981	0.0216199	54.9485	13.877
Lq00823	0	0	2.53575	0	0.871694	0.303527
Lq00824	0.132625	0.0391433	0.0714777	0	0	0
Lq00825	28.4679	93.8562	14.7953	9.05464	46.3214	51.6965
Lq00826	0	0	0	0	0	0
Lq00827	0	0	0	0	0	0
Lq00828	0	4.53257	0	0	0	0
Lq00829	0	1.46816	0	0.801817	0	0
Lq00830	0	0	0	0.720672	0	0
Lq00831	8.6348	3.82275	1.16342	8.00305	1.43623	4.9726
Lq00832	0	0	0	0	0	0
Lq00833	0	0	0	0	0	0
Lq00834	0.683028	0.056389	0.163035	0.254069	0	0.0141461
Lq00835	0	0	0	0	0	0
Lq00836	0.683052	0	0.184064	0.990903	0	0
Lq00837	2.62583	2.21427	0	1.81395	0.350964	0
Lq00838	0	0	3.23574	1.10405	1.70891	0.150265
Lq00839	0	2.81397	40.4653	27.8548	7.13627	23.2957
Lq00840	98.0829	47.7163	79.1696	94.4379	90.5976	120.953
Lq00841	9.46092	0	0	0	3.29366	12.8154
Lq00842	0.171402	0.505882	0.615845	0.207211	0.427642	0
Lq00843	83.4824	0	0	0.202657	44.8566	15.8873
Lq00844	0	0	0	0	0	0
Lq00845	0.0717311	0	0	1.0406	0	0
Lq00846	0	0	0	0	0	0
Lq00847	0.0734582	0	0	0.0888048	0	0
Lq00848	0	0	0	0.0888048	0	0
Lq00849	112.684	32.1748	118.863	44.7127	46.5877	56.6876
Lq00850	0.730284	0	30.8307	0.588568	0	4.56602
Lq00851	12.1522	5.26041	15.2334	8.87992	4.98585	11.0372
Lq00852	14.0984	20.1516	3.48089	5.82999	10.0829	7.32347
Lq00853	0	0	0	0	0	0
Lq00854	3.27571	4.59231	3.49409	1.96353	4.21408	5.53797
Lq00855	0	0	0	0	0	0
Lq00856	0	0	0	0	0	0
Lq00857	1.36902	2.5013	6.61704	0	1.21988	0
Lq00858	1.52	2.39465	1.16238	3.80755	3.53611	2.35226
Lq00859	54.0699	10.5055	40.3464	21.3105	32.9854	15.8965
Lq00860	10.1863	3.62432	5.46092	1.94694	6.12757	4.13374
Lq00861	0	0.0967553	0.0235574	0.169094	0	0.0258909
Lq00862	0	0	0	0	0	0
Lq00863	0	0	0	0	0	0
Lq00864	0	0	3.39801	2.23086	0	6.92268
Lq00865	0	0	0	0	0	0
Lq00866	7.70943	26.2032	9.24553	16.2936	28.9543	24.452
Lq00867	1.59358	0	0	0.0987954	0.0764601	0
Lq00868	66.9362	67.7596	55.1744	54.6208	46.3265	56.9248
Lq00869	7.56212	11.2052	7.93167	6.82999	10.9383	16.8851
Lq00870	0.145747	0	2.42195	0.998442	0.181816	0.215826
Lq00871	0.231134	0	8.7198	0.931404	2.01834	0
Lq00872	0.326889	0	7.04702	0	0	0
Lq00873	0	0.401995	0.0244688	1.95395	2.34477	3.44226
Lq00874	11.127	8.14395	10.1963	12.4392	18.8062	30.2083
Lq00875	657.642	911.07	516.34	505.359	410.925	426.849
Lq00876	0	0	0	0.987954	0	0.330046
Lq00877	0	0	0	0	0	0
Lq00878	100.478	74.741	41.7893	173.074	162.321	190.543
Lq00879	1.00548	1.4838	2.05264	3.49928	11.6879	0.315836
Lq00880	0	0	0	0	0	0
Lq00881	0	0	0	0	0	0
Lq00882	1.37293	12.2689	0	7.49967	17.2222	29.9691
Lq00883	1.57507	0	5.89497	6.2413	12.1167	23.5832
Lq00884	2.79612	10.1064	7.68038	21.9146	35.8414	18.9226
Lq00885	0	0	0	0	0	0
Lq00886	3.0801	10.3028	6.15763	5.66493	13.4581	14.3304
Lq00887	0	0	0	0	0	0
Lq00888	0	0	0	0	0	0
Lq00889	2.07024	1.867	1.284	2.03928	0.450928	0.519057
Lq00890	0.178072	3.41618	13.5159	12.5576	8.66349	5.18599
Lq00891	42.2735	82.6893	84.2523	30.0655	76.0037	47.3933
Lq00892	10.8379	14.6807	15.4381	15.8399	17.3541	14.8514
Lq00893	91.5132	102.837	80.8007	491.075	269.106	295.984
Lq00894	14.5795	11.3731	13.4528	9.79721	27.3557	20.3544
Lq00895	14.2642	22.2963	38.5226	31.312	30.8474	22.3273
Lq00896	9.04155	7.98865	0.620753	52.3549	25.6475	20.183
Lq00897	18.6168	44.1463	18.2601	4.62195	14.5751	6.12629
Lq00898	14.3755	7.52335	12.2205	8.64758	9.42875	10.2708
Lq00899	3.31326	3.97266	5.67322	4.75648	8.00812	10.9371
Lq00900	18.0016	10.2046	12.7246	12.5227	12.8523	12.078
Lq00901	4.49798	0.868487	0	0.626773	3.98547	6.28724
Lq00902	0	2.24238	0	14.6238	1.50531	0.882414
Lq00903	0.24872	0	0	0.300682	2.79245	10.4355
Lq00904	0	0	2.20763	1.50267	3.59457	0.334664
Lq00905	0.249262	0	0	0.482139	0	1.52567
Lq00906	0	0	0	0	0	0
Lq00907	0	0	0	3.06512	0	0
Lq00908	4.84488	6.81149	5.17521	5.98897	6.90146	7.20676
Lq00909	0	0.0674453	0.821058	11.6029	0.342085	1.17311
Lq00910	23.204	27.4245	29.1428	29.5662	27.8712	25.0178
Lq00911	5.68282	7.41729	3.33525	2.82831	7.11744	3.86679
Lq00912	0	0	0	0	0.167912	0
Lq00913	2.01987	3.44915	3.49907	4.88371	7.52323	7.6059
Lq00914	0	0	0	0	0	0
Lq00915	0	0	0	0	0	0
Lq00916	0	0	0	0	0	0
Lq00917	0	0	0	0.129872	0	0.636332
Lq00918	0	1.42479	0	0	0	0.0317719
Lq00919	0	0.447582	0	0.0407404	0.0630598	0
Lq00920	0	0	0	0	0	0
Lq00921	0.495156	1.46142	0	0.290232	3.70618	6.48809
Lq00922	32.74	38.8895	49.3195	39.1041	52.4926	66.3918
Lq00923	0	0	0	0	0	0
Lq00924	0	0	0	0	0	0
Lq00925	0	0	4.91504	0.267272	0	18.3338
Lq00926	0.0504384	0	0	1.13822	0.0629208	1.99175
Lq00927	0	0	0	0	0	0
Lq00928	0	0	0	0.0973182	0	4.41067
Lq00929	0	0	0	0.185345	0	1.47572
Lq00930	0	6.96087	0	0.727966	1.00158	0
Lq00931	0.53009	0	2.42837	0.55539	0.529021	1.77927
Lq00932	2.00847	2.01124	0	1.79215	0.626381	6.3733
Lq00933	0	0	0	1.54186	2.66733	5.99926
Lq00934	0	0	0	1.47534	0	9.26182
Lq00935	4.59175	5.87263	6.71379	7.2986	9.03769	6.09446
Lq00936	0	0	0	0	0	0
Lq00937	0	0	0	0	0	0
Lq00938	0	0.127265	0	1.84186	0.645492	1.31963
Lq00939	0	0	0	3.43158	7.69633	0.42892
Lq00940	0	0	0	0	0	0
Lq00941	0.927874	0	0	0.670455	0.299354	0.868636
Lq00942	0.0842911	0	0	0	0	0
Lq00943	0	0	0	0	0	0
Lq00944	0	0.0608425	0	0.43197	1.44011	0
Lq00945	0	0	0	0	0	0
Lq00946	0.235899	1.7406	5.08548	12.3579	23.2481	14.6717
Lq00947	3.35343	0	0	2.70268	13.0422	0
Lq00948	66.7039	41.7317	112.852	51.8023	100.783	55.4622
Lq00949	2.18337	2.51209	3.78944	8.17205	6.97085	15.3806
Lq00950	4.20286	3.50832	8.96131	8.82743	9.95636	1.29923
Lq00951	0	0	0	0	0	0
Lq00952	5.82169	12.1728	12.4914	11.7365	11.3335	7.04245
Lq00953	0	0.676254	0	0	0.228666	0.18096
Lq00954	0	1.05524	0	0.0720383	2.00708	0.529448
Lq00955	1.40669	0	0	3.91132	1.31612	26.7328
Lq00956	86.0676	61.1082	51.9123	67.8057	70.026	70.704
Lq00957	0	0	0.17345	0.855949	0	0
Lq00958	2.10315	9.55921	2.87149	4.88165	10.4945	5.64745
Lq00959	0	0	0	0	0	0
Lq00960	0	0	0	0	0	0
Lq00961	0	0	0	0.102171	0	0.250303
Lq00962	0	0	0	0	0	0
Lq00963	0.337054	0	0	0.0905489	0.0467186	0
Lq00964	0	0	0	0	0	0
Lq00965	13.8743	20.4745	20.9258	20.1107	25.7681	27.3429
Lq00966	0	0	0	0	0	0
Lq00967	0	0	0	0	0	0
Lq00968	0	0	0	0	0	0
Lq00969	0	0	0	0	0	0
Lq00970	2.86028	0.296786	0.983532	9.61711	3.06637	3.6179
Lq00971	0	0	0	0	0.564132	0
Lq00972	0	0	0.281559	0.252627	0.391029	0.154725
Lq00973	4.3174	0	0	0	0	0
Lq00974	2.67307	1.25894	0	8.93824	3.0508	2.30203
Lq00975	0	0	0	4.62446	2.66797	8.03346
Lq00976	0	0	0	0	0	0
Lq00977	2.57484	2.89337	1.86724	6.32073	5.09804	4.29097
Lq00978	0	0	0	0	0	0
Lq00979	0	0.0650628	0	1.4391	0.330001	0.739936
Lq00980	0	0	0	1.88774	4.60767	0.222341
Lq00981	0	0	0	0	0	0
Lq00982	0	0	0	0	0	0
Lq00983	0	2.87824	0	0.369863	0.0954153	0.490809
Lq00984	0.793603	0.995461	0	0	0.544502	0.0391731
Lq00985	0	0	0	0	0	0
Lq00986	0	0	0	0.398546	2.29931	0
Lq00987	1.17345	0	0	0.472867	0	0.579226
Lq00988	0	0	0	0.0623034	0	0
Lq00989	0	0	0	2.82685	0	1.64889
Lq00990	62.5971	45.6709	41.7559	61.8433	70.383	65.2548
Lq00991	2.27771	4.75746	0.62952	3.50197	4.50252	6.15771
Lq00992	0	0	0	0	0	0
Lq00993	1.43014	1.31192	3.09002	5.85652	8.43816	0.305268
Lq00994	0	0	0	0	0	0
Lq00995	4.81731	13.5515	8.60916	15.9748	14.0847	5.39976
Lq00996	0	0	0	0	0	0
Lq00997	0	0	0	0	0	0
Lq00998	3.44844	4.78134	3.47197	4.70335	10.8728	1.38419
Lq00999	7.06242	4.37728	6.59752	8.65171	26.0782	23.4265
Lq01000	0	0	0	0.0647838	0	0
Lq01001	0	0	0	0.307705	0	0
Lq01002	0	0	0	0	0.293943	0
Lq01003	0	0	0	0	0	0
Lq01004	2.50966	8.71422	19.1615	0.594897	0.920809	11.805
Lq01005	0.290876	1.93162	17.8322	0.117215	0	4.66633
Lq01006	1.29394	0	0	3.51272	2.97345	21.1107
Lq01007	43.527	60.3528	49.4783	65.5316	68.1974	66.608
Lq01008	0	2.28933	4.70299	0.703289	0	0
Lq01009	16.7135	16.4948	15.439	11.388	14.4699	9.00469
Lq01010	32.1074	30.5838	18.1863	21.9965	33.8882	14.196
Lq01011	0	0.181222	0	3.95888	1.37874	3.39453
Lq01012	0	0	0	0	0.521371	0
Lq01013	0	3.45769	3.67192	7.31244	0.559708	7.62836
Lq01014	0	0	0	0	0	0
Lq01015	0	1.68137	2.30271	1.72175	3.81983	1.406
Lq01016	4.14213	4.98503	4.47921	7.64897	9.83275	5.63753
Lq01017	0.0693401	0.409304	0.186853	1.34122	2.07601	3.97033
Lq01018	0	0	0	0	0	0
Lq01019	0	0	0	0	0	0
Lq01020	0	0	0.0383467	0.0344063	0	0
Lq01021	14.0553	19.489	77.1835	34.4484	11.7314	33.0803
Lq01022	16.8788	18.157	13.9501	19.6385	20.6053	26.3851
Lq01023	9.62474	14.5286	20.4145	16.6588	28.0155	16.3923
Lq01024	82.2465	122.009	71.7444	63.8504	96.407	44.5403
Lq01025	6.8562	7.86939	10.2262	10.5398	7.70823	12.0748
Lq01026	0.276133	1.30398	3.29886	2.42577	4.23698	4.82509
Lq01027	25.8166	30.42	23.091	30.7855	35.6563	39.7037
Lq01028	0	0	0	0.216962	0.335825	0
Lq01029	39.9231	53.7208	57.7727	23.5744	31.7698	20.552
Lq01030	11.9876	9.9898	17.7035	8.72363	19.3086	16.4986
Lq01031	30.2629	42.5071	50.6154	32.6449	47.883	36.0608
Lq01032	0.616772	0	0	0.198833	0	0
Lq01033	25.7965	16.406	9.45281	6.52422	21.7454	13.6391
Lq01034	1.04382	2.26527	1.32368	0	0.995759	3.09145
Lq01035	0	0	0	0	0	0
Lq01036	0	0	0	0.0215946	0	0
Lq01037	1.52107	3.12302	18.9499	6.7691	11.88	7.50817
Lq01038	0	0	0	0	0	0
Lq01039	108.369	138.299	166.544	126.766	152.373	180.518
Lq01040	6.26995	6.12307	16.3161	13.0046	24.2125	38.1402
Lq01041	0	0	0	0	0	0
Lq01042	0	0	0	0	0	0
Lq01043	40.5	35.8444	46.1173	7.51955	12.5494	8.38756
Lq01044	1.04804	0	1.12968	0.126699	0	0
Lq01045	3.06343	0.764069	0	0.556384	0.699722	0.638932
Lq01046	11.6069	25.9374	14.8941	8.01817	8.27394	0
Lq01047	1.4695	2.68489	1.06855	4.90653	0	4.35216
Lq01048	0	0	0	6.14727	1.69911	2.50998
Lq01049	0	0	0	0	0	0
Lq01050	1.71885	4.70316	14.9892	2.53972	4.69051	2.15646
Lq01051	0.0786331	9.05111	0.494422	0	1.56949	0
Lq01052	0	0	0.758296	0	0	0
Lq01053	82.8872	56.8481	52.1498	55.2273	38.8699	61.5212
Lq01054	0.599404	0	1.22488	0.59178	1.00945	1.06514
Lq01055	51.8854	45.2948	129.508	57.6055	48.7442	69.0342
Lq01056	0	1.47951	0	0	0	0
Lq01057	11.527	11.3404	8.50212	3.09671	6.89758	1.20273
Lq01058	8.44714	9.02538	11.0611	9.7256	14.5405	15.3517
Lq01059	6.21371	15.2828	9.70105	14.0102	10.889	15.2627
Lq01060	0.312208	1.3246	0	1.03794	1.99605	0.154109
Lq01061	41.6464	36.7924	28.7469	29.1269	30.1606	35.5679
Lq01062	1.28312	13.5251	0	0	12.4623	0
Lq01063	60.0425	62.1066	58.5812	34.9741	43.3232	105.378
Lq01064	10.705	4.63982	2.15176	6.09364	12.5138	8.7206
Lq01065	1.36191	3.06253	1.71848	1.30669	4.16648	2.20883
Lq01066	254.91	182.814	162.079	260.627	289.267	377.523
Lq01067	11.6761	14.0832	19.7096	17.9757	24.1709	25.5518
Lq01068	0	0	0	0	0	0
Lq01069	0.198976	0	6.43424	0.641454	19.1128	0.196433
Lq01070	0	0	0	0	0	0
Lq01071	26.1108	11.739	56.3355	7.92483	16.9065	6.79875
Lq01072	6.11238	0.441544	6.64223	1.48132	3.30597	1.09714
Lq01073	0	0.509059	2.53049	1.39009	0.717213	3.63253
Lq01074	0.142273	0.104977	0.159745	0.14333	1.02052	0.105341
Lq01075	1.23046	0	0	0.574132	3.06994	3.13274
Lq01076	0	0	0	0	0	0
Lq01077	0	0	0	0.218677	0	0
Lq01078	0	0	6.82706	0.912315	0	0.239468
Lq01079	0	0	0	0	0	0
Lq01080	11.2811	9.56355	12.2892	17.178	13.2944	16.113
Lq01081	0	0	0	0.375937	1.45473	6.21667
Lq01082	0	1.52795	1.05404	0.333788	0	0.374793
Lq01083	0	0	0	0	0	0
Lq01084	0	0	0	0	0	0
Lq01085	1.5056	6.1825	0.979997	4.27339	5.58017	4.97608
Lq01086	88.7749	11.8035	57.7928	32.3027	21.1621	40.6964
Lq01087	12.2708	5.2874	13.4715	5.13645	9.69083	4.94576
Lq01088	8.18798	0.122052	5.7204	8.33214	12.4842	0
Lq01089	2.56676	0.210434	0.922232	0.298808	1.63657	1.46407
Lq01090	0	0	0	1.36606	0	0
Lq01091	0	0.901806	0.332676	0.119397	0	0
Lq01092	8.36451	24.9001	14.6381	16.3884	32.563	9.3966
Lq01093	19.078	26.6454	10.4809	22.3773	20.2932	26.906
Lq01094	0	0	0	0	0	0
Lq01095	0	0	0	0	0	0
Lq01096	0	0	1.96923	0	0	0
Lq01097	18.8963	9.14993	35.4719	42.8326	30.9392	39.7143
Lq01098	0.860348	3.00701	3.33525	1.82472	4.63199	1.92222
Lq01099	0	0	0	0	0	0
Lq01100	0	0	0	0	0	0
Lq01101	0	5.81117	15.9651	41.6871	31.9971	19.4377
Lq01102	1.52091	0	0.701537	11.6283	3.99973	12.0524
Lq01103	3.66543	3.19477	2.26356	6.77605	5.91573	4.73809
Lq01104	0.899302	0.147457	0	0	0.810232	0
Lq01105	0	0	0	0	0	0
Lq01106	0	0	0	0	0	0
Lq01107	0	0	0	0	0	0
Lq01108	0	0	0	0.0804733	0	0
Lq01109	23.6325	16.9978	14.3897	87.443	88.3604	82.3428
Lq01110	0	0	0	6.48345	3.34513	0
Lq01111	0	0	0	0	0	0
Lq01112	0	0	0	0	0	0
Lq01113	1.71485	3.65967	0.213279	10.9715	11.1569	14.5592
Lq01114	0	0	0	0	0	0
Lq01115	41.2777	29.7214	33.1369	17.2766	25.1868	22.1469
Lq01116	12.4183	12.9439	15.4672	18.1938	18.7165	10.8923
Lq01117	0	0	0	0	0	0
Lq01118	1.843	3.72819	28.5707	9.26262	6.79399	0.470195
Lq01119	0	0	0	3.63114	2.24818	3.72004
Lq01120	0	0	0	0	0	0
Lq01121	1.62108	9.339	49.2843	15.9042	8.40019	1.20028
Lq01122	4.37638	2.67558	0.112316	2.26743	3.50964	2.59227
Lq01123	0	0.324169	1.47987	0.686035	2.98011	0
Lq01124	4.38719	4.87472	5.47071	3.70223	5.6017	2.3439
Lq01125	5.65628	0	0	6.63076	7.37682	0
Lq01126	0	0	0	0	0	0
Lq01127	0	0	0.0288677	0	0	0
Lq01128	0	0	0	0.0662051	0	0
Lq01129	0	0	0	0.246588	0	0
Lq01130	2.89404	7.00407	0.831858	5.50455	17.8347	1.9428
Lq01131	38.5537	32.065	23.9219	33.7067	36.1011	39.2
Lq01132	0	0	0	0	0	0
Lq01133	17.465	22.9934	25.6397	19.3253	18.9991	28.9044
Lq01134	0	0.592992	2.22583	1.40338	0	0
Lq01135	22.219	16.3129	41.2069	47.3963	91.1512	76.718
Lq01136	2.72749	4.53342	3.89414	5.83103	8.13016	5.49865
Lq01137	35.5886	43.3901	46.652	46.8761	148.07	58.7679
Lq01138	0	0	0	0	0	0
Lq01139	1.37637	6.85508	4.17258	8.73559	4.07787	0
Lq01140	3.25276	1.00003	2.8609	4.58769	6.42476	2.00699
Lq01141	10.6669	4.06227	0	7.21033	12.019	0.849241
Lq01142	0	6.06506	1.99552	5.63997	3.46421	0
Lq01143	0	0	0	0.61133	0.788538	0
Lq01144	2.30988	13.6349	12.7732	1.4544	4.41233	1.85279
Lq01145	0	0	0	0	0	0
Lq01146	11.3365	15.494	10.8409	9.8956	17.4055	16.0126
Lq01147	0	0	0	0	0	0
Lq01148	0.060455	0.6245	7.73823	0.14617	0	0
Lq01149	0	0	0	0	0	0
Lq01150	0	0	0.566444	0	0	0
Lq01151	0	0	0	0	0	0
Lq01152	4.63408	0.714478	3.13743	1.36572	6.21233	8.74003
Lq01153	3.46398	0.147457	67.7049	1.95961	3.73953	1.70985
Lq01154	1.20319	2.30343	0	0	0	0
Lq01155	27.0187	25.6379	68.9574	11.2742	71.8435	3.67525
Lq01156	8.7563	11.2449	15.6105	3.66322	32.7699	6.20285
Lq01157	0	0	0	0	0	0
Lq01158	0	0	0	0	0	0
Lq01159	0.202498	0	0.727569	0	0	0
Lq01160	0	0	0.596844	0.133879	1.60598	0
Lq01161	3.32943	5.98526	18.3788	2.58576	12.2336	2.33069
Lq01162	1.86696	0.158948	13.1579	0.723397	0	0
Lq01163	0	0	6.35837	0.398025	1.12948	0
Lq01164	0	0.809498	2.0413	0.284206	1.17309	2.669
Lq01165	0	1.86139	1.26373	2.22866	0.847275	5.84302
Lq01166	0	0	0	0	0	0
Lq01167	52.8128	70.0989	77.8013	118.552	139.165	108.024
Lq01168	0	0	0	0	0	0
Lq01169	0	0	0	0	0	0
Lq01170	20.6086	14.3674	8.98084	15.5287	16.8725	20.0287
Lq01171	0	0	0	0	0	0
Lq01172	4.53583	8.65836	6.60803	15.7865	10.247	15.1935
Lq01173	18.6912	39.3126	43.6174	35.3306	57.3306	38.046
Lq01174	6.58838	2.19542	10.6905	5.39551	8.7933	8.25262
Lq01175	0	0	0	0	0	0
Lq01176	2.11897	2.242	0.790071	2.86777	6.93262	1.65773
Lq01177	2.91398	4.79638	0.151008	6.05192	19.8534	11.341
Lq01178	109.906	154.211	134.186	174.719	196.651	164.999
Lq01179	5.59945	3.34312	2.34206	5.23628	5.49217	9.74765
Lq01180	82.215	83.2406	65.5311	142.418	118.182	193.332
Lq01181	0.766391	0	0	0	0	0
Lq01182	3.92402	7.46515	5.98778	8.11592	4.24638	6.72093
Lq01183	0	0.0212955	0	0.220976	0.324035	0
Lq01184	180.912	295.478	135.541	215.455	181.395	208.008
Lq01185	0.936252	0.677785	0.904452	0.64067	0.617032	1.01148
Lq01186	2.26968	0.605051	1.34161	1.23916	1.38828	2.13948
Lq01187	4.31466	1.86008	7.79477	6.09517	6.65246	9.33265
Lq01188	2.74085	2.37742	0.300696	3.25444	6.18578	10.0384
Lq01189	37.5455	38.3504	63.612	37.26	51.5559	46.1247
Lq01190	0	0	0	0	0	0
Lq01191	8.82263	1.04436	0	2.12936	8.18096	0.698654
Lq01192	0.623494	1.93221	1.96017	0.251251	0.155559	0
Lq01193	0	0	0	0	0	0
Lq01194	0	0	0	0	0	0
Lq01195	261.511	315.672	274.978	248.202	267.208	323.731
Lq01196	6.5179	16.252	13.8147	11.4377	11.9361	13.0594
Lq01197	7.49865	5.63352	6.73561	7.91148	6.71816	6.32604
Lq01198	35.0202	65.6136	130.464	35.3754	65.6774	42.2469
Lq01199	0	0	0	0	0	0
Lq01200	0	0	0	0	0	0
Lq01201	0	0	0	0	0	0
Lq01202	3.7718	3.36616	3.72679	6.77454	2.91276	6.22372
Lq01203	2.34377	3.6749	1.95724	2.62681	3.38064	3.10919
Lq01204	0	0	0	0	0	0
Lq01205	0	0	0	0	0	0.177175
Lq01206	0	0	0	0	0	0
Lq01207	0	0	0	0	0	0
Lq01208	0	0	0	0	0	0
Lq01209	0	0.209087	0	0	0	0
Lq01210	0	0	0	0	0.842314	1.18504
Lq01211	23.6007	24.7293	18.9728	35.0452	37.7763	47.8748
Lq01212	0	0	0	0	0	0
Lq01213	2.00689	1.70393	5.1117	1.26293	3.90966	0
Lq01214	0	0	0	0	0	0
Lq01215	0.123688	2.0078	1.24989	0.37382	1.9673	2.28951
Lq01216	12.6095	20.5599	19.0093	9.66507	20.2401	16.8009
Lq01217	7.8885	7.92589	6.90487	28.9207	27.0097	31.0182
Lq01218	4.31375	5.20286	7.48879	6.55213	7.19233	10.9332
Lq01219	4.43894	4.83025	8.65918	9.28715	7.27145	15.8025
Lq01220	0	0	0	0	1.44817	0
Lq01221	0	0	0	0	0	0
Lq01222	0	0	0	0	0	0
Lq01223	0	0	0	0.0516577	0	0
Lq01224	211.926	323.093	304.275	200.95	323.057	310.502
Lq01225	0	0	0	0	0	0
Lq01226	0.190685	0.140698	0	0	0	0
Lq01227	0.00820642	0	0	0.0330696	0.0716613	0.00810154
Lq01228	7.24604	2.67327	3.7682	2.45891	1.42725	0.0941242
Lq01229	0	0	0	0	0	0
Lq01230	2.41098	1.69736	1.50006	0.561544	0.110372	0.425811
Lq01231	7.60444	4.44705	10.7688	5.07661	8.23781	7.17432
Lq01232	9.49828	0.637125	4.65369	12.7005	19.3891	14.9178
Lq01233	0	0	0	0	0	0
Lq01234	5.89828	14.1136	10.3268	10.0714	8.3141	17.0081
Lq01235	20.1399	6.89597	43.7483	5.88794	39.4924	11.5007
Lq01236	0	0	0	0	0	0
Lq01237	0	0	0	0	0	0
Lq01238	22.7447	20.7781	22.237	25.3142	39.3112	26.4764
Lq01239	0	0	0	0	0	0
Lq01240	0	0	0	0	0	0
Lq01241	0	0	0	0	0	0
Lq01242	0	0	0	0	0	0
Lq01243	2.8193	0.870798	0.647828	3.96314	2.69911	0
Lq01244	0	0	0	0.527746	0.816871	0
Lq01245	0	0.841005	0	1.75371	1.16335	3.52912
Lq01246	0	1.1138	0.0968504	2.46213	1.21055	2.37725
Lq01247	0.553602	0	1.06558	0.956084	1.15101	1.53548
Lq01248	0	4.79351	0	0.610848	0	0
Lq01249	20.0723	21.5657	11.8544	5.34599	4.56836	2.18281
Lq01250	9.85207	9.80199	8.16443	6.89006	9.7529	5.01996
Lq01251	31.162	27.0585	50.5462	31.7393	39.2119	32.1905
Lq01252	6.44863	2.3535	3.51906	9.19296	11.2883	18.2772
Lq01253	32.1915	14.734	30.3201	14.2323	20.0347	14.6272
Lq01254	0	0	0	0	0	0
Lq01255	1.42519	1.1918	7.33963	7.88722	10.9044	6.70659
Lq01256	15.9862	31.2235	9.01995	20.0568	25.2632	22.2472
Lq01257	4.51927	4.86799	5.71872	8.5341	13.9502	9.47664
Lq01258	0	0	1.24695	0.167822	0	0
Lq01259	28.9121	21.8669	20.6292	33.0127	41.8365	48.1716
Lq01260	0.32861	0.387948	2.86317	0.63562	0	1.62205
Lq01261	0	0	0	0	0	0
Lq01262	0	0	0	0.129872	0	0
Lq01263	0	0	0	0.14042	0	0
Lq01264	0	0	0	0	13.84	0
Lq01265	19.9194	19.9586	6.31836	22.3157	13.7208	14.9617
Lq01266	45.4422	29.0116	0	42.3382	10.0511	0
Lq01267	0	0	0	0	0	0
Lq01268	1.76268	1.25244	0.498452	3.28848	0.081441	0.193351
Lq01269	0	0	0	0	0	0
Lq01270	6.64323	2.40788	0.209377	1.31504	7.26955	1.26564
Lq01271	0	0	0	0	0	0
Lq01272	0	0	0	0	0	0
Lq01273	3.4605	5.4333	2.09634	1.96201	3.33807	2.20469
Lq01274	0	0	0	0	0	0
Lq01275	5.23631	1.94753	4.18724	11.8199	4.35479	3.13105
Lq01276	9.70092	4.91566	6.78906	10.3146	11.2512	8.61541
Lq01277	0	0	0.0832138	0	0.577836	0
Lq01278	1.16874	12.2032	0.158462	1.52842	1.78808	0.0435396
Lq01279	1.42615	3.80082	0	0.840603	0	6.22008
Lq01280	0	0	0	0	0	0
Lq01281	0	0	0.0771733	0	0	0
Lq01282	4.04374	0.0357329	1.0005	0.526909	0.724955	0.549805
Lq01283	1.42482	1.00424	7.54531	2.15954	2.09578	2.9182
Lq01284	1.21092	1.69454	0.675125	3.1802	7.16232	6.69862
Lq01285	0.743466	2.76898	1.14482	0.114132	2.78237	5.20765
Lq01286	2.04335	3.44616	0.83031	4.2739	1.88143	5.04308
Lq01287	0	0	0.0748773	0.0223944	0.311968	0
Lq01288	1.33749	11.6945	8.8903	7.08747	1.45993	6.89908
Lq01289	0	0	0	0	0	0
Lq01290	0.214298	0.597346	1.67895	1.82307	2.13865	2.57397
Lq01291	0.0886908	1.04706	0.876325	1.00072	8.07671	0.350229
Lq01292	5.02804	4.94663	1.19183	4.33373	4.61716	4.03307
Lq01293	0.341102	2.09737	0.0765981	0.389454	0.248218	0.140309
Lq01294	1.18356	2.3288	4.96127	2.5437	4.18333	0
Lq01295	11.5426	1.98726	6.48007	1.78302	4.87973	11.2685
Lq01296	0.231134	0	3.73706	2.42165	0.288334	2.73816
Lq01297	5.28186	3.38106	10.2429	7.93585	9.97078	14.6934
Lq01298	0.172047	0	7.88154	2.14923	4.29249	2.80249
Lq01299	17.8259	0.926768	5.5543	6.2684	32.4221	24.0364
Lq01300	0	0	0.129677	0	0	0
Lq01301	0	0	0	0	0	0
Lq01302	3.68573	7.18735	17.1742	18.1147	16.0104	17.4784
Lq01303	0	0	0.0967238	0.34714	2.55227	0.0531525
Lq01304	0.319287	0	1.62519	0.710714	0.929375	0.780511
Lq01305	0	0.161568	9.14595	1.1471	1.09263	1.08085
Lq01306	4.22441	8.11721	0	3.75929	0	3.30159
Lq01307	0	0	0	0	0	0
Lq01308	0	0	0	0.045648	0	0
Lq01309	9.04646	1.96323	3.82397	20.1573	42.8176	0
Lq01310	1.58775	4.13481	3.94298	5.19381	7.6897	0.922033
Lq01311	12.4299	2.91819	3.12959	10.9285	34.8297	10.6906
Lq01312	0	0	0	0	0	0
Lq01313	0	0	0	0	0	0
Lq01314	0	0	0	0	0	0
Lq01315	3.46733	6.61895	19.6299	28.6369	18.0159	16.3928
Lq01316	0	0	0.0996146	0.268136	1.10676	0.164223
Lq01317	1.28216	0.832522	1.37051	0.578674	0.223925	0
Lq01318	0	0	0	0.0308391	0	0
Lq01319	0	0	0	0.0398311	0	0
Lq01320	0.170763	12.8519	10.2769	5.91789	6.60371	11.8006
Lq01321	2.08441	1.70889	3.0373	7.54098	0.577836	5.94468
Lq01322	0	0	0	0	0	0
Lq01323	0	7.23592	0	6.47659	0	6.72316
Lq01324	0	0	0	0	0	0
Lq01325	1.79149	0	2.56008	0	0	0
Lq01326	0	0	0	0	0	0.558539
Lq01327	4.01874	3.32835	0	6.01507	0.409249	3.11723
Lq01328	0	0	0	0	0	0
Lq01329	2.0695	4.39476	6.1208	2.68491	3.65209	0
Lq01330	0	0	0	0	0	0
Lq01331	0	0	0	0.693301	0	0
Lq01332	275.037	201.847	213.101	556.932	566.171	504.527
Lq01333	6.93722	4.54993	5.78331	8.00282	4.92092	3.53618
Lq01334	0	1.53857	0	0.0442249	0.20536	0
Lq01335	84.4176	72.3807	73.3061	139.568	109.893	97.1949
Lq01336	0	0	0	0	1.09789	0
Lq01337	3.25714	3.49571	1.6845	2.10801	2.52412	1.31544
Lq01338	0.960094	3.85691	3.64123	4.85763	1.33077	3.94927
Lq01339	1.6084	7.5004	4.91211	4.25181	12.1992	6.3514
Lq01340	18.702	16.2777	10.4435	7.91278	12.942	9.59445
Lq01341	11.1697	9.68722	12.5928	10.9708	12.22	16.5279
Lq01342	0	0	0	0	0	0
Lq01343	0.0168873	0	0	0.0816611	0.168532	0.0333429
Lq01344	16.2063	24.8557	36.8697	31.5412	54.118	32.5573
Lq01345	0	0.248101	0.0188769	0.127029	0.0917567	0
Lq01346	1.12142	2.36413	1.40303	0.419621	2.19834	0.158155
Lq01347	4.55184	3.44938	3.42564	6.54387	7.98035	0.728703
Lq01348	0.100141	0	0.224878	0.322832	0	0.148292
Lq01349	1.1795	21.2353	0.635685	20.343	2.94279	0
Lq01350	0	0	0	0	0	0
Lq01351	0	0	0	0	0	0
Lq01352	2.65484	0	0.454228	0	2.36561	5.49144
Lq01353	1.94617	0.870299	0.688659	0.760487	0.0735698	1.28087
Lq01354	4.63093	0	0	1.64659	0	0.268926
Lq01355	2.68703	2.19972	1.10991	0.821977	0.195738	1.2973
Lq01356	0	0	0	0	0	0
Lq01357	7.37316	0	0	0.614727	0	0
Lq01358	0	0	0	0.679435	0	0
Lq01359	0	1.21685	0	7.31026	0	0
Lq01360	1.26123	1.26296	0.161841	1.66993	0	0
Lq01361	0	0	0	0	0	0
Lq01362	29.1175	20.8769	26.7886	27.8286	25.8667	30.1391
Lq01363	9.99986	23.7896	9.62161	6.65396	15.7153	9.38021
Lq01364	0	0	0	0	0	0
Lq01365	2.72122	0.530381	41.5534	4.22079	11.401	4.46051
Lq01366	0	0	0	0	0.0729432	0
Lq01367	0	0	0.216356	0	0	0
Lq01368	4.06795	0	0.0913503	0.655709	0	0
Lq01369	0	0	0.0320903	0	0	1.09334
Lq01370	0	0	0	0	0	0
Lq01371	10.8756	0	11.371	11.3946	0	3.65044
Lq01372	0	0	0	0	0	0
Lq01373	0.414366	0	0	0	0	1.54538
Lq01374	24.8705	25.0273	26.7442	16.3776	12.3913	20.261
Lq01375	0	0	0	0	4.70154	0
Lq01376	11.1188	18.6911	3.691	16.9093	28.2838	20.8081
Lq01377	121.488	57.8547	54.1451	40.4013	108.252	119.17
Lq01378	9.62574	7.47622	8.2822	5.81835	4.96116	5.37654
Lq01379	1755.51	746.264	2033.74	553.664	251.038	263.861
Lq01380	0	0	0	0	0	0
Lq01381	1.4108	2.79418	3.56829	3.0221	0	5.27788
Lq01382	0	0	0	0	0	0
Lq01383	106.099	72.7589	111.399	30.7194	34.8928	24.4307
Lq01384	80.6793	79.1275	86.0172	22.7916	13.3502	26.9326
Lq01385	56.5326	11.2029	17.5554	18.0947	75.5605	64.7397
Lq01386	5.62431	3.11245	8.2095	5.58515	9.08348	16.0624
Lq01387	0	0	0	0	0	0
Lq01388	0	0	0	0	0	0
Lq01389	119.301	109.5	108.611	173.322	161.677	143.881
Lq01390	2.577	1.90446	1.91252	2.28362	2.3717	1.95728
Lq01391	9.82014	7.05617	8.32056	10.0899	14.3028	16.1239
Lq01392	0	0	0	0	0	0
Lq01393	0	0	0	0.45892	0	0
Lq01394	0	0	0	0	0	0
Lq01395	0	0	0	0	0	1.88248
Lq01396	26.3327	36.3136	15.0891	22.4668	12.8	31.9126
Lq01397	0	0	0	0	0	0
Lq01398	93.9648	132.783	89.8401	70.6143	93.7384	59.4622
Lq01399	21.4016	14.972	23.3497	16.2315	27.3907	20.6298
Lq01400	9.3556	10.9759	7.71031	7.72859	10.8248	8.93586
Lq01401	0.0350775	0.569408	0	2.00721	1.18148	0.242405
Lq01402	13.7127	5.02835	13.7357	17.638	15.1711	11.1308
Lq01403	0	0	0	0.933762	0	2.57352
Lq01404	0	0	0.390121	0.0300029	0.387	1.06579
Lq01405	8.48923	12.4375	10.2586	21.5592	24.8373	37.1405
Lq01406	0	0	0	0.153044	0	1.59347
Lq01407	0.742515	0.636236	0	1.37059	2.30074	2.17543
Lq01408	851.438	467.097	755.874	196.759	371.274	208.213
Lq01409	4.33558	8.05091	19.3747	9.78386	12.8002	14.0889
Lq01410	4.9251	12.3631	4.05907	12.8083	16.6583	27.6692
Lq01411	0.971415	1.11497	0	1.6818	3.00711	4.61741
Lq01412	39.4797	6.53319	6.54977	19.813	17.153	3.80496
Lq01413	34.0893	14.7589	33.1817	19.0363	29.0937	25.4608
Lq01414	3.03349	0.607928	16.5843	15.0311	50.1758	13.2359
Lq01415	0	0	0	0	0	0
Lq01416	30.7608	32.8443	32.792	36.7087	58.0141	67.5803
Lq01417	0	0	0	0	0.0652211	0
Lq01418	22.9882	22.0949	35.9057	27.8335	38.809	34.7911
Lq01419	0	0	0	5.95517	0	12.9421
Lq01420	0	0	0	0	0	0
Lq01421	0	0	0	0	0	0
Lq01422	37.5741	26.5333	31.5355	28.9456	29.2536	50.2405
Lq01423	2.89648	5.47121	3.38227	2.00759	2.99904	16.2704
Lq01424	0	0	0	0	0	0
Lq01425	2.64112	0	0	3.7521	2.76423	10.4295
Lq01426	0	0	0	0	0	0
Lq01427	0	0	0	0	0	0
Lq01428	0	0	0	0	0	0
Lq01429	0	0	0	0.0466881	0	0
Lq01430	0	0	0	0.017118	0	0
Lq01431	0	0	0	0	0	0
Lq01432	10.2084	23.7624	3.21802	17.9451	17.1559	21.601
Lq01433	0	0	0	0	0	0
Lq01434	8.05134	14.0982	15.7864	19.2489	22.2614	21.2354
Lq01435	1.98729	1.92718	5.30421	0.274568	0.354157	0
Lq01436	0	0	0	0	0	0
Lq01437	0	0	0	0	0	0
Lq01438	0	0	0	0	0.142015	0
Lq01439	0	0	0	0	0	0
Lq01440	0.610736	6.6694	1.81034	3.29787	2.28564	3.91905
Lq01441	0.777132	7.96406	1.51245	2.05296	5.43972	7.11792
Lq01442	0	0	0	0	0.0275798	0.130955
Lq01443	0	0	0	0	0	0
Lq01444	0	0	0	0	0	0
Lq01445	0	0	0	0	0	0
Lq01446	0.0226333	0	0	0.0364823	0.0282345	0.022344
Lq01447	8.27402	2.4537	7.46765	8.07228	13.3836	18.0953
Lq01448	0	0	0	0	0	0
Lq01449	5.77885	6.82234	11.3378	10.2954	12.9382	21.3487
Lq01450	2303.47	1494.09	1364.2	814.9	734.694	691.649
Lq01451	0	0	0	0.91555	0	0
Lq01452	0.764333	0.775457	5.62119	6.0446	7.56832	5.61208
Lq01453	43.5926	40.483	48.4931	49.0531	53.3164	57.8912
Lq01454	2.44865	0	4.47482	4.015	0	3.58436
Lq01455	1.60301	0	16.5165	0.303986	1.99972	0
Lq01456	0.0816251	1.32501	14.4439	0	1.73103	0
Lq01457	0	0	0	0	0	0
Lq01458	0.508494	0.750391	0	0.409818	0	0
Lq01459	0	0	0	0	0	0
Lq01460	22.4604	26.4539	19.8908	28.4701	27.8874	75.9933
Lq01461	2.71579	0.975036	1.72726	1.05032	1.53478	3.09045
Lq01462	62.1341	15.0655	4.42698	20.1441	35.1324	97.3099
Lq01463	98.5173	120.549	64.5626	104.592	76.1281	99.4026
Lq01464	3.38086	4.60197	7.74167	3.40802	8.82539	4.44357
Lq01465	0	0	0.0845836	0	0	0
Lq01466	0	0	0	0	0	0
Lq01467	0	0	0	0	0	0
Lq01468	0	0	0	0	0	0
Lq01469	1.16797	2.75219	2.96124	1.746	5.35808	7.5134
Lq01470	0	0	0	0	0	0
Lq01471	0	0	0	0	0	0
Lq01472	5.1485	1.7728	2.505	4.21856	6.58321	7.15814
Lq01473	0	0	0	0.0964137	0.174106	0
Lq01474	0	0	0	0	0	0
Lq01475	2.29622	2.83223	1.26217	0.386698	1.62463	1.6917
Lq01476	3.66964	6.10128	0	3.47016	8.75885	7.55945
Lq01477	253.513	164.28	188.801	71.7319	87.3807	90.2413
Lq01478	9.7189	10.0561	12.4928	12.1095	26.2689	20.1268
Lq01479	15.2109	5.67805	17.9267	1.97073	0.0448587	2.3075
Lq01480	1.5859	7.18815	5.79984	0	2.96756	0
Lq01481	0	0	0	0	0	0
Lq01482	12.4569	12.4656	2.64126	6.2909	7.06958	14.0395
Lq01483	105.268	163.925	110.098	120.59	187.239	107.579
Lq01484	16.7709	15.7536	11.2035	18.9709	19.693	23.0681
Lq01485	37.7109	46.6584	24.6493	31.9727	33.6481	24.1463
Lq01486	18.4833	30.7956	34.0263	19.5417	24.7931	15.618
Lq01487	3.01424	3.08156	2.23452	2.20248	3.17126	0.322669
Lq01488	0	0	0	0	0	0
Lq01489	0	0	0	0	0	0
Lq01490	19.8572	38.7178	83.2914	38.1629	44.7231	24.8813
Lq01491	253.767	312.687	286.079	235.493	432.332	366.213
Lq01492	0	0	0	0.0876095	1.15265	0
Lq01493	0	0	0	0	0	0
Lq01494	25.5826	48.8687	50.9377	40.4345	75.8838	64.1214
Lq01495	23.3833	29.1667	44.0582	51.646	39.0325	56.1722
Lq01496	0	0	0	0	0	0
Lq01497	1.72026	0	0	2.8719	0.459855	3.76047
Lq01498	0	0	0	0	0	0
Lq01499	0	0	0	0	0.454126	2.77238
Lq01500	24.7561	20.702	31.6414	14.8809	18.0793	12.5763
Lq01501	22.2846	56.2134	27.0508	37.1294	36.1074	71.3096
Lq01502	20.9882	32.702	57.8335	24.5573	30.834	18.8969
Lq01503	16.5784	12.1021	11.5258	10.7403	13.5376	16.4015
Lq01504	0.0800078	0	0	0	0	0.947824
Lq01505	7.48441	9.99295	9.6396	9.28739	9.26254	8.46385
Lq01506	2.85307	4.52928	6.98933	5.26079	2.53454	2.21915
Lq01507	38.6544	56.4036	67.2376	61.8702	83.8343	72.5795
Lq01508	0	0	0	0.489605	0	0
Lq01509	89.1659	61.8226	36.7345	7.69445	21.4199	12.4144
Lq01510	0	0	0	0.108552	0	0
Lq01511	8.46012	4.01905	4.87531	5.0126	6.98768	3.0891
Lq01512	12.127	7.40679	12.9651	12.06	15.1281	5.57051
Lq01513	0	0	0.177699	0	0	0.455702
Lq01514	0	0	7.85202	0.984253	2.40548	0.507636
Lq01515	9.9431	6.88063	8.22489	11.8166	21.584	28.1726
Lq01516	0	0	0	0.461045	0	0.830507
Lq01517	1.82765	1.13278	1.14917	2.35678	3.00955	0.0360859
Lq01518	142.853	90.8377	95.2949	60.1721	58.6708	64.745
Lq01519	0	0	0	0	0	0
Lq01520	4.45009	4.49965	11.3996	1.46118	3.95793	1.91186
Lq01521	0	0	0	0	0	0
Lq01522	0	0	0	0	0	0
Lq01523	3.59682	4.72531	3.34902	1.20196	3.66617	3.24774
Lq01524	0	0	0	0	0	0
Lq01525	3.51926	8.07169	5.97952	7.723	3.33232	7.99503
Lq01526	6.0708	0	0	0	0	0
Lq01527	6.18837	9.32795	12.507	9.19121	1.92996	1.48368
Lq01528	25.5173	23.9318	40.8814	32.2302	29.7294	39.0779
Lq01529	0	0	0	0.101888	0	0
Lq01530	0	0.653567	0	0	0	0
Lq01531	0	3.60339	0.289685	0.705492	0	1.50093
Lq01532	0.0620115	0	0	0	0	0
Lq01533	0	0	0	0	0.16596	0
Lq01534	22.4422	3.57157	0.197633	1.59593	0	0.21721
Lq01535	0	0	0	1.24928	0	0
Lq01536	0	0	0	0.2249	0	0
Lq01537	0	3.11222	3.694	0.396598	0	0
Lq01538	0	0.195189	25.1873	39.0156	0	3.395
Lq01539	0	0	0	0.403835	0	0
Lq01540	0.653778	0	0	0	3.53415	0
Lq01541	0.928554	6.06838	0.119153	5.66618	3.30958	1.96433
Lq01542	0	10.503	0.137484	0.863496	0	7.47957
Lq01543	2.5852	0.851284	0	1.77358	1.4659	2.93182
Lq01544	0.581341	2.18048	0	0.585661	3.44475	8.34563
Lq01545	0	0	0	0	0	0
Lq01546	0	0	0	0.117464	0	0.71942
Lq01547	0	0	0	0	0	0
Lq01548	0.332315	0	0	0	0	0.703002
Lq01549	0.228822	0	0	0	0.142725	4.96976
Lq01550	0.871704	0.964789	1.1745	1.72123	0.108743	5.63669
Lq01551	0	0	0	0	0	0
Lq01552	0	0	0	0	1.36743	0
Lq01553	0.676322	0	0	0	1.47647	0
Lq01554	0	7.31632	25.1784	0.614727	4.28176	20.5191
Lq01555	9.74194	13.3733	30.6476	22.824	6.95257	12.7934
Lq01556	20.8758	12.7574	1.55304	6.91568	12.0624	10.8734
Lq01557	22.6557	7.18815	11.7014	7.66887	19.6424	14.4262
Lq01558	5.11429	13.5354	12.0562	6.23112	8.59647	7.20598
Lq01559	0	0	0.152063	0	0	11.8659
Lq01560	1.07101	3.53732	0	0.123311	0	0.906277
Lq01561	1.70071	2.05344	5.69396	6.89491	4.24319	3.66321
Lq01562	0	0	0.776592	0.232265	1.43804	0
Lq01563	0.330827	1.52565	0	0.566585	8.51194	8.89984
Lq01564	0	0	0	0	0	1.99727
Lq01565	0	0	0	0	0	0
Lq01566	0	0	0	0	0	0
Lq01567	0	0	0	0	0	0.398937
Lq01568	0	0	0	0	0	0
Lq01569	0	0	0	0	0	0
Lq01570	1.63932	3.32636	2.45419	1.70655	3.83441	1.75324
Lq01571	0	0	0	0	0	0
Lq01572	0	0	0	0	0	0
Lq01573	1.33806	0	0	1.66662	1.1128	2.24163
Lq01574	16.647	20.604	7.71773	13.1281	17.529	28.2741
Lq01575	1.85141	0	0	0.676122	0.938271	0.97099
Lq01576	3.17179	3.32475	14.0869	4.28077	7.09702	5.3803
Lq01577	10.1259	4.3283	2.6973	15.6465	14.1999	25.1636
Lq01578	0.958055	0.583967	2.26366	1.30928	5.3522	4.1739
Lq01579	35.4072	51.2241	39.7854	35.0071	36.0903	24.8356
Lq01580	53.5501	27.6376	36.0118	37.821	29.4926	33.955
Lq01581	26.1394	28.2029	25.1962	21.3898	23.9948	18.7454
Lq01582	51.774	46.3402	59.4723	31.1001	49.7753	66.1346
Lq01583	0	0	0	0	0	0
Lq01584	0	0	0	0	0	0
Lq01585	39.2623	44.1727	80.5721	30.4772	31.3042	31.9147
Lq01586	0.075769	12.8585	5.34263	2.56475	0.28356	3.40343
Lq01587	28.5584	9.09631	9.71924	7.07651	17.4811	27.7119
Lq01588	3.18824	1.47029	2.77432	3.93461	1.86434	0
Lq01589	1.34272	0	3.54289	1.75851	0.209377	4.47378
Lq01590	0	0	0	1.07689	0	0
Lq01591	0	0	0	2.30523	0	0.521303
Lq01592	0	0	0	0	0	0
Lq01593	0	0	0	0	0	0
Lq01594	0	0	0	0	0	0
Lq01595	0	0	0	0	0	0
Lq01596	0	0	0	0	0	0
Lq01597	0	0	0	0	0	0
Lq01598	0.537703	0	0	0	0	0
Lq01599	0	0	0	0	0	0
Lq01600	0	0	0	0.0694171	0	5.44196
Lq01601	0	0	0	0	0	0
Lq01602	0	0	0	0	0	0
Lq01603	0	0	1.87289	0	0	0
Lq01604	0	0	0	0	0	0
Lq01605	17.299	5.06514	87.3537	9.40532	2.05525	0.948772
Lq01606	1.03912	0	0.245012	0.104684	0.405086	0
Lq01607	0.119178	34.647	4.92435	14.0235	4.16283	9.88304
Lq01608	0.202498	0.0996095	0	1.74082	6.82051	0.866276
Lq01609	0	0	0	0	0	0
Lq01610	0.100097	0	0	0.645382	1.84806	0
Lq01611	7.21704	0.806418	0.304668	1.2605	12.6702	9.59896
Lq01612	20.7472	19.6236	31.6229	21.5653	23.1024	22.8189
Lq01613	13.4987	14.5437	22.2961	13.0761	14.1254	21.2701
Lq01614	83.1541	60.9534	124.335	67.0762	49.6666	17.5526
Lq01615	1.19041	0	0	1.07227	0.203824	0.207387
Lq01616	0	0	0	0.930708	10.5643	6.84028
Lq01617	0	0	0	0	0	0
Lq01618	0	0	0	0	0	0
Lq01619	0	0	0	0	0	0
Lq01620	0	0	0	0	0	0
Lq01621	19.9603	13.1982	6.11826	19.3329	20.0973	19.6467
Lq01622	85.0584	98.749	87.9841	137.895	174.905	182.066
Lq01623	6.98102	0.122643	7.24111	4.08577	6.22048	5.57908
Lq01624	3.11844	5.69185	1.89198	5.78718	5.76703	6.34621
Lq01625	0	6.68317	0	15.4642	16.5026	19.6484
Lq01626	157.095	153.105	99.9842	223.478	159.219	308.339
Lq01627	0	0	0	0	0	0
Lq01628	18.9092	19.8551	23.7718	18.7891	20.9678	13.1231
Lq01629	169.014	247.533	76.4225	99.5171	222.889	100.281
Lq01630	12.2291	9.09198	11.3358	17.0267	16.8809	12.0912
Lq01631	6.92963	7.61635	7.00256	6.42845	13.4171	21.4496
Lq01632	120.933	40.1916	71.9965	108.773	113.736	87.3717
Lq01633	92.7201	138.216	113.525	121.11	127.162	137.117
Lq01634	14.0085	22.0325	18.4961	20.4791	22.7967	28.8286
Lq01635	0.238995	1.60066	0.198162	0.770466	1.16963	0.0725971
Lq01636	0	0	0	1.06013	0.102557	1.94786
Lq01637	7.96904	12.686	23.5599	11.5809	14.403	15.5486
Lq01638	0	0	0	0.209566	0	0
Lq01639	0	0	0	0	0	0
Lq01640	0	0	0	0	0	0
Lq01641	39.7871	34.4016	45.705	9.25854	20.0631	21.8522
Lq01642	0	0	0	0	0	0
Lq01643	8.46049	17.9529	4.45493	3.83257	11.6097	5.52985
Lq01644	1.0347	0.0526522	0.576874	3.76696	7.70005	7.2912
Lq01645	0	0	0	0.861766	0	0
Lq01646	4.02658	7.28384	1.83759	4.6846	1.90391	4.35981
Lq01647	0	0	0	0	0	0
Lq01648	0	1.34244	0.0314278	0	0	0.518115
Lq01649	0.0416798	1.16864	1.57242	0.218346	1.9758	0.0411472
Lq01650	0.880086	2.52111	0.604524	0.584129	0.129163	0.0511082
Lq01651	0.465086	0.137267	0.793745	1.01205	3.88724	1.88248
Lq01652	0	0.292783	0	0	2.10376	0
Lq01653	4.63531	2.36156	0.247835	4.44738	14.1119	1.85222
Lq01654	0.297172	0.877081	0.133466	2.87405	4.44858	14.9621
Lq01655	0	1.69609	0	0	0	0
Lq01656	0.0926406	1.91395	0	0	1.84907	3.84118
Lq01657	0.041341	1.25065	12.5328	4.19813	1.52137	0.367314
Lq01658	1.20722	2.18639	0	0.0442249	0	0
Lq01659	12.3358	9.4392	0	3.95839	15.1037	2.48074
Lq01660	0	1.96546	0.348933	0.0894509	1.17688	0
Lq01661	1.1812	0.0405373	2.71419	0.0664171	2.63862	0.0271186
Lq01662	0.0728733	0.10754	0	0.0587319	0.0909079	0
Lq01663	0.514979	3.72381	1.2027	0.913097	1.67031	1.88107
Lq01664	0.419508	0.0562794	0	0.614727	0.190301	0.0752993
Lq01665	0	0.458384	8.33047	0.447038	1.10711	1.07327
Lq01666	0.861674	2.82574	0	0.308649	0	0
Lq01667	2.86028	0.200998	0	0.329318	4.07787	3.89943
Lq01668	0	1.87598	0	1.25222	0	0
Lq01669	0	0	0	0	0.39646	0
Lq01670	0.534783	0	0.676878	0	1.18264	0
Lq01671	0	0	0	0	0	0
Lq01672	1.04804	2.06214	5.00335	0.140777	5.13279	2.14594
Lq01673	0.0841258	0	0	0.0678007	0	0.166101
Lq01674	16.2455	6.52308	3.18997	3.13622	29.362	9.92111
Lq01675	15.1558	10.3605	19.0189	10.7328	28.3597	6.76594
Lq01676	2.18965	1.13262	2.12905	3.89334	4.05507	10.5855
Lq01677	32.9081	31.1004	27.5378	11.4334	21.6534	38.8841
Lq01678	20.7959	7.89566	9.79329	2.44083	8.43759	7.17558
Lq01679	0	0	0	0	0	0
Lq01680	2.99083	8.57501	7.6757	13.5444	10.5889	2.05277
Lq01681	0	0	0	1.20974	0	0
Lq01682	0	1.10947	0	0.279657	0	0
Lq01683	0	0	0	0	0	0
Lq01684	0.789455	2.17115	0.386794	7.89537	5.90897	8.89186
Lq01685	0	0	0	0	0	0
Lq01686	27.7333	52.2723	59.6266	502.299	223.594	603.622
Lq01687	11.846	7.75853	2.57047	6.30222	12.204	3.71204
Lq01688	0	0	0	0	0	0
Lq01689	0.127359	1.75416	0.228799	0.239504	2.11837	0.0419106
Lq01690	0	0.687576	1.67407	0.42558	0.929976	0.705292
Lq01691	0	0	0	0	0	0
Lq01692	4.34866	6.34098	4.37117	2.04445	0.0645816	0
Lq01693	2.05107	4.20913	2.36052	12.0621	7.43611	5.50508
Lq01694	4.91878	5.90268	4.02984	4.09495	9.70982	0.32017
Lq01695	4.3244	4.59473	6.90306	3.52505	3.8841	10.8314
Lq01696	44.76	32.4243	39.6979	25.5251	39.5481	34.0551
Lq01697	25.844	23.9727	40.1275	30.43	32.5469	48.3061
Lq01698	93.6836	117.828	109.093	279.415	228.966	177.692
Lq01699	86.4983	67.3231	104.344	158.956	174.821	174.276
Lq01700	0	0	0	0	0	0
Lq01701	41.9608	58.5365	92.5735	77.0274	63.6427	95.1275
Lq01702	0	0	0	0	0	0
Lq01703	0	0	0	0	0	0
Lq01704	0	0	0	0	0	0
Lq01705	0	0	0	0	0	0
Lq01706	0	0	0	0	0	0
Lq01707	0	0	0	0	0	0
Lq01708	0	0	0	0	0	0
Lq01709	0	0	0	0	0	0
Lq01710	0	0	0	0	0	0
Lq01711	0	0	0	0	0	0
Lq01712	1.47124	5.87191	2.40278	3.07214	5.50602	0.19806
Lq01713	0	0	0	0.114309	0	0
Lq01714	0	0	1.86952	0.117714	0.592159	0
Lq01715	41.0042	28.0235	26.1365	4.47417	11.6059	11.2634
Lq01716	0	0	0	0	0.0499914	0
Lq01717	0	0	0	0	0	0
Lq01718	0	0	0	0.0172797	0.180538	0.179914
Lq01719	0	0	0	0	0	0
Lq01720	0	0	0	0	0	0
Lq01721	0	0.357961	0	0	0.242078	0
Lq01722	0	0	0	0	0	0
Lq01723	0	0	0	0	0	0
Lq01724	9.33797	21.7503	5.48605	9.5599	16.0566	14.5007
Lq01725	2.94269	3.87983	0.606648	3.49915	3.40014	4.71481
Lq01726	3.46371	8.40795	9.13085	7.14072	12.5557	6.02119
Lq01727	6.3012	2.86116	5.71443	4.5901	4.00589	0.299071
Lq01728	2.5181	4.92119	5.90939	2.39512	2.74508	3.85206
Lq01729	45.4178	65.898	76.5162	54.571	43.1636	27.2447
Lq01730	0	0	0	0	0	0
Lq01731	3.7637	6.2786	9.92169	8.3087	9.59442	4.3618
Lq01732	3.61298	6.12488	9.89694	4.35576	7.93402	4.83436
Lq01733	9.15849	0.495975	2.64155	6.90721	6.18419	4.81105
Lq01734	0	0	0	0	0	0
Lq01735	2.18147	1.36988	1.08397	1.90777	4.34256	2.01613
Lq01736	5.35233	16.3481	7.137	8.20936	7.55681	17.5107
Lq01737	0	0	6.61172	0.902746	0	0
Lq01738	25.9301	27.2632	41.3603	11.375	19.2445	19.0717
Lq01739	21.1817	20.0558	28.7045	26.2483	43.8868	44.723
Lq01740	0	0	0	0	0	0
Lq01741	7.51772	9.9734	13.7101	11.9341	22.8298	18.9664
Lq01742	5.96315	10.8093	7.80258	2.83817	10.514	9.27078
Lq01743	10.6127	14.1084	16.0086	19.0734	15.7249	20.4458
Lq01744	9.2059	34.8889	12.3164	38.3219	54.7537	41.2547
Lq01745	9.87384	37.6416	25.5515	31.689	39.2984	9.97974
Lq01746	0	0	0	0	0	0
Lq01747	0	0	0	0	0	0
Lq01748	10.1464	10.801	8.66298	10.9884	10.6138	15.312
Lq01749	119.133	66.9397	173.131	57.1143	72.8982	68.2475
Lq01750	39.1856	45.5954	28.4903	29.5973	47.45	23.8185
Lq01751	0.138877	0	0	1.89156	0.38114	0.0685509
Lq01752	2.20184	3.6806	3.4305	1.72745	1.67722	2.00057
Lq01753	6.42759	3.88897	7.27466	1.65769	3.04695	4.188
Lq01754	0	0	1.4157	0	0	0.057627
Lq01755	0	0	0	0	0	0
Lq01756	0	0	0	0	0	0
Lq01757	9.27526	22.1747	10.9694	13.6489	10.319	16.5014
Lq01758	0	0	0.521572	0.190658	0	0
Lq01759	0	0	0	0	0	0
Lq01760	0.13868	0	1.46991	1.833	11.4526	0.739303
Lq01761	0	0	3.098	13.2285	5.02822	0.656362
Lq01762	2.84055	0.69864	3.82726	8.90294	9.84313	24.3035
Lq01763	0	0	0	0	0	0
Lq01764	137.625	144.552	191.352	76.039	107.665	186.202
Lq01765	62.1457	41.0578	58.8846	44.5901	49.9066	60.05
Lq01766	1.95558	1.74002	4.08149	1.51815	3.62344	1.68927
Lq01767	1.93638	1.51282	3.41048	2.57043	6.20477	4.57294
Lq01768	0	0	0	0.849853	0.460405	0
Lq01769	59.425	68.0873	82.2334	39.3121	53.7349	38.2419
Lq01770	0	0	0	0	0	0
Lq01771	106.821	99.8204	50.1313	29.237	3.62035	14.8762
Lq01772	2.5535	4.58469	0.6881	1.37199	2.8669	1.72259
Lq01773	0	0	0	0	0	0
Lq01774	15.5381	26.87	24.4479	20.3114	27.2056	27.0738
Lq01775	7.98682	13.0238	14.0612	10.4278	15.3934	12.9704
Lq01776	11.8755	8.20731	19.1138	13.5769	22.2886	18.2752
Lq01777	3.88003	9.57972	9.85243	10.2833	14.9396	16.7214
Lq01778	3.3341	4.48087	3.75691	3.91069	6.92584	4.46702
Lq01779	36.0828	38.5496	34.7683	2.21109	1.19041	9.36172
Lq01780	2.56197	4.71296	1.48164	2.71536	3.37112	0.381116
Lq01781	6.75379	7.14029	9.14509	6.41807	19.9941	1.79126
Lq01782	0.946258	5.96646	0	1.24794	1.07312	0
Lq01783	7.93873	8.70033	33.3475	1.78773	1.60202	5.12881
Lq01784	0	0	0.200559	0.0248207	0.134465	0.0114013
Lq01785	0	0	3.46618	0.163685	0.253359	0
Lq01786	0	0.102819	0.00391153	0.0035096	0.00543233	0.08598
Lq01787	0.197614	0.142571	0.0749467	0.0283139	0.525907	0.169077
Lq01788	3.91384	4.10379	76.8802	6.14266	3.72607	1.98275
Lq01789	14.4629	11.5395	19.1449	15.2814	24.9482	28.8635
Lq01790	0	0	0	0	0	0
Lq01791	24.6582	24.6957	25.1554	35.6725	47.1207	74.7149
Lq01792	122.845	144.119	74.9007	80.299	79.1203	81.5181
Lq01793	3.76226	12.8977	12.3739	2.19249	10.2531	9.54257
Lq01794	2.85194	5.68536	1.52805	2.25818	1.68524	0.246973
Lq01795	9.76002	8.56684	11.863	11.4043	19.8247	18.7691
Lq01796	0.841821	0	0	0	0	1.62435
Lq01797	0	0	0	0	0	0
Lq01798	1956.03	1592.4	870.375	812.539	450.491	483.313
Lq01799	10.1073	10.2321	24.7575	12.2884	20.6557	12.6685
Lq01800	39.7489	53.569	44.3359	28.9041	29.654	21.2886
Lq01801	8.51372	15.6199	15.4326	31.2789	29.8527	37.2542
Lq01802	69.5769	48.8669	107.949	89.8101	83.5466	74.932
Lq01803	0	0	7.73669	1.45776	4.29788	0
Lq01804	0	0	0	0	0	0
Lq01805	26.3207	35.4287	34.9858	24.8293	32.2575	19.043
Lq01806	0	0	0	0	0	0
Lq01807	0.429713	0	0	0	0	0
Lq01808	140.26	431.739	297.125	223.224	116.914	41.236
Lq01809	0	0	0	0	0	0
Lq01810	92.6141	63.4274	62.0428	64.071	96.7002	75.9669
Lq01811	0	1.09058	0	0.52943	0	0.324256
Lq01812	58.926	73.2478	38.9441	87.6332	86.8157	71.0814
Lq01813	138.054	78.2795	138.157	124.697	114.022	56.2742
Lq01814	5.10338	3.67372	1.34168	3.00954	2.63971	6.57419
Lq01815	0	0	0	0	0	0
Lq01816	0.0750237	0.33214	0	0.36279	0.748724	0.222195
Lq01817	76.9465	59.71	13.5127	59.2275	38.3957	2.56056
Lq01818	1.08105	0.199415	0.121381	2.6138	9.86154	10.0053
Lq01819	4.0712	1.94102	0.0562604	5.65369	7.18836	17.5607
Lq01820	48.2429	0.510342	55.9147	0.418076	24.1591	1.02422
Lq01821	0.701371	2.07005	0.0787502	2.47304	7.32767	11.0352
Lq01822	0	0	0	0	0	0
Lq01823	4.91875	6.03492	3.20399	8.70668	12.1587	9.12863
Lq01824	0	0	0	0.383064	0	0
Lq01825	0	0	0	0	0.429249	0.169848
Lq01826	0.992895	0	0	1.766	4.44193	6.01644
Lq01827	9.95511	10.3875	21.3467	10.8328	13.4223	8.40499
Lq01828	26.2812	48.0393	81.5355	64.9701	75.9869	79.5075
Lq01829	0	0	0	0	0	0
Lq01830	3.21588	0	0.111102	3.09025	0	0
Lq01831	3.34332	3.13968	3.78315	5.2141	4.00823	3.81498
Lq01832	0	0	0	0	0	0
Lq01833	0	0	1.42143	0.178551	0.197407	0.437424
Lq01834	36.0519	21.4266	49.7728	46.4097	87.2371	43.0019
Lq01835	41.624	49.3464	42.3022	59.6016	89.5348	55.1007
Lq01836	0	0	0	0	0	0
Lq01837	0	0	0	0	0	0
Lq01838	0	0	0	0	0	0
Lq01839	0	3.86921	0	0	0	0
Lq01840	4.39659	4.12879	4.93651	0.885851	0.124651	4.24175
Lq01841	1.97359	3.79886	0.616614	0.414941	5.78038	2.11779
Lq01842	0.235495	0	0	0.142347	0	0
Lq01843	0	0	0.166203	0.447375	1.15411	0.0913334
Lq01844	0	0.0589313	0	0	0	0
Lq01845	1.25669	0	4.93856	1.89904	2.93943	0
Lq01846	0	0	0	6.00059	0	14.2595
Lq01847	0	0	0	10.0815	0	34.0353
Lq01848	0	0	1.89001	8.47899	0	40.5059
Lq01849	0	0	0	13.8314	0	35.6681
Lq01850	0	0	0	0	0	0
Lq01851	0	0	0	1.01117	0	0
Lq01852	0	0.123015	0.336948	0.0167958	0.0519947	0
Lq01853	0	0	0	31.5983	0	46.96
Lq01854	15.2773	12.4669	13.4047	22.7906	16.2814	21.824
Lq01855	6.29145	3.76533	4.61519	9.23968	13.9092	20.531
Lq01856	0	0	0	0.349557	0.786998	0
Lq01857	43.1077	45.9088	29.9454	52.7007	44.2609	59.055
Lq01858	0	0	0	0.334352	0	0.0240915
Lq01859	9.69193	20.9401	16.6419	24.0808	47.6271	10.361
Lq01860	3.20318	9.38124	12.35	25.379	28.1557	28.8494
Lq01861	23.2261	16.0055	20.0548	14.6682	13.728	20.3439
Lq01862	46.1892	55.9986	47.9271	20.5063	23.9918	29.6393
Lq01863	10.2761	17.7126	25.7402	10.9977	15.8417	12.0418
Lq01864	0	0	0	0	0	0
Lq01865	0	0	5.01041	0	0	0
Lq01866	0	0	2.37667	0.414644	0	0
Lq01867	0	0	0	0.0702991	0.544061	0
Lq01868	0	0	0	0	0	0
Lq01869	1.63886	1.32333	2.13871	1.24607	1.08008	0.274741
Lq01870	33.1088	27.4297	25.8029	23.7899	44.9914	36.2306
Lq01871	0	0	0	0	0	0
Lq01872	8.14984	20.3531	4.96248	29.4943	33.6285	48.5062
Lq01873	78.8404	68.4387	69.333	42.9651	53.6151	59.2472
Lq01874	0.787997	0	7.32315	4.05475	7.10792	4.75732
Lq01875	0	0	4.70299	0.625146	18.385	1.53151
Lq01876	0	0	0	0	0	0
Lq01877	6.45869	0	19.062	15.0211	5.75506	29.6947
Lq01878	0.0310478	0	0.195219	1.25114	1.00702	0.337161
Lq01879	0	0	0	0	0	0
Lq01880	0	0	0	0	0	0
Lq01881	0	0	0	0	0	0
Lq01882	0	0	0	0	0	0
Lq01883	0.211873	0	0	0	0.264306	0
Lq01884	0.683052	0	0.948208	0.150137	0.580972	0.950182
Lq01885	0	0	0	0	0	0
Lq01886	5.81976	0	4.75233	0.533	0.825002	0.391731
Lq01887	0	0	0	0.0905489	1.54171	0
Lq01888	0	0	0	1.51808	6.31821	2.43805
Lq01889	0.721647	1.19806	0	1.40555	0.11253	0.0296844
Lq01890	0	0	0	0	0	0
Lq01891	0	0	0	0	0	0
Lq01892	0	0	0	0	0.210665	0
Lq01893	0	0	0	0	0	0
Lq01894	0.0633857	0	0	0	0	0
Lq01895	0	0	0	0	0	0
Lq01896	4.23976	11.6852	0	0	0	0
Lq01897	0	0	0	0	0	0
Lq01898	0	0	0	0	0	0
Lq01899	0	0	0	0	0	0
Lq01900	0	0	0	0	0	0
Lq01901	4.39077	0.386837	0	1.37323	2.65694	6.21085
Lq01902	0	0	0	0	0	0
Lq01903	0	0	0	0	0	0
Lq01904	0.132651	0	0	0	0	0
Lq01905	0	0	0	1.93784	1.64972	0
Lq01906	0.221084	0	0	0.712727	0.137899	0
Lq01907	1.96508	0	0	0	0	0
Lq01908	1.7084	0	0	0	1.67912	0
Lq01909	2.48083	4.21709	1.57962	2.8346	5.99368	1.9841
Lq01910	0	0	1.93574	0.217104	0.504066	0
Lq01911	0	0	0	0.25584	0	0
Lq01912	0	0	0	0	0	0
Lq01913	3.22608	9.83371	2.86613	3.59459	4.75018	4.4379
Lq01914	0	1.30353	0.340045	1.05091	0.524726	1.53644
Lq01915	0.0807133	0.0595549	0.0362501	1.69131	1.91307	0
Lq01916	2.46635	0	0	0.11043	0	0
Lq01917	2.28822	1.16888	1.97633	6.31277	0.219578	0
Lq01918	21.012	39.8555	0	10.4178	0.411708	7.60234
Lq01919	2.69732	0.59707	1.0499	1.19564	3.70133	2.79599
Lq01920	0	0	0	0.178613	0	0
Lq01921	4.4239	11.481	9.04368	6.33169	7.89747	0.150599
Lq01922	0	0	0	0.265988	0.137236	0
Lq01923	0	0	0	0	0	0
Lq01924	4.2	10.8121	0.838361	4.28762	14.0882	4.37668
Lq01925	0	0	0	0	0	0
Lq01926	0	0	0	0	0	0
Lq01927	0	0	0	0	0	0
Lq01928	0	0	0	0	0	0
Lq01929	0	0	0	0	0	0
Lq01930	43.4115	38.7156	41.9002	37.1681	20.0329	29.3842
Lq01931	3.36033	0	0	0	0	0
Lq01932	4.75106	8.26962	7.82394	3.14182	15.349	5.71259
Lq01933	7.23343	7.25585	13.5893	18.7085	5.60286	6.58091
Lq01934	0	0	0	0	0	0
Lq01935	0	0	0	1.37114	0	0
Lq01936	0	0	0	0	0	0
Lq01937	3.33762	9.38482	0.810269	3.45329	12.8847	4.1855
Lq01938	0	0	0	0	0	0
Lq01939	0	0	0	0	0	0
Lq01940	0	0	0	0	0	0
Lq01941	0	0	0	0	0	0
Lq01942	0	0	0	0	0	0
Lq01943	0	1.7391	0	0	0	3.78113
Lq01944	27.0004	30.582	25.1926	11.6834	28.9594	40.9174
Lq01945	9.41508	18.3787	7.5471	5.09071	7.95397	4.4709
Lq01946	163.523	114.074	141.269	83.5263	89.7671	99.0963
Lq01947	0	0.170831	0	0.995173	0.28882	0
Lq01948	29.4006	19.0152	27.4685	21.6475	27.9602	13.0791
Lq01949	5.86385	4.35921	4.27709	3.05587	2.75001	12.2742
Lq01950	0	0	0	0	0	1.05286
Lq01951	142.891	164.171	175.987	136.058	193.028	123.323
Lq01952	3.95548	1.31807	23.0371	5.03893	8.11784	7.18003
Lq01953	3.81371	10.39	60.9587	39.1691	128.697	2.99267
Lq01954	207.693	251.317	346.354	217.299	232.673	203.164
Lq01955	0.0254059	1.79961	3.62849	3.03041	1.61636	0
Lq01956	3.8256	4.38216	1.9945	1.94049	2.33611	1.05642
Lq01957	1.65663	0.152795	1.11604	2.8372	3.48741	2.14654
Lq01958	0	7.75862	0	3.80392	1.63967	0.235925
Lq01959	0	0	0	0	0	0
Lq01960	2.57189	6.13957	0.611518	2.19473	0	0
Lq01961	5.1218	11.0688	0	3.28666	0.0302812	0.0479274
Lq01962	0	2.36137	0	1.03171	0	0.600288
Lq01963	0	0	0	0	0	0.835314
Lq01964	0.923202	1.4597	2.31008	0.74405	4.52444	0.716103
Lq01965	5.29506	9.15353	3.2954	6.46225	16.5137	17.4744
Lq01966	0	0	0.577303	0	0	0
Lq01967	8.21621	5.0221	18.4286	13.4787	20.3778	7.00732
Lq01968	1.77753	0.249822	8.9717	2.45588	4.0125	1.42057
Lq01969	4.99555	3.47892	13.0079	7.05704	18.0653	2.16108
Lq01970	0	1.4005	0	0.254956	0	0
Lq01971	0.789042	0	0	0	0	0
Lq01972	20.3731	23.7862	27.597	18.0022	24.7005	20.5974
Lq01973	75.0344	115.128	60.8199	118.339	149.596	130.158
Lq01974	7.04069	17.4857	14.6923	10.726	13.2282	28.7776
Lq01975	42.3813	16.7995	23.1615	25.2032	31.0545	51.7241
Lq01976	79.503	50.8132	24.7237	64.075	71.8187	86.6063
Lq01977	3.22661	2.90806	0.0389031	3.61273	4.94361	4.87427
Lq01978	0	0	0	0.117464	0	0
Lq01979	5.10042	8.39049	11.4536	9.23213	11.578	5.73687
Lq01980	0.401778	0.931715	1.88181	3.77008	3.43687	2.60652
Lq01981	0	0	0	0.139359	0	0
Lq01982	3.73273	2.15091	13.6671	9.62679	22.8834	21.689
Lq01983	0.0603753	0	1.24733	0	0.40169	0
Lq01984	53.4817	42.5203	29.8772	46.8107	59.3393	38.2762
Lq01985	1.95389	3.26783	2.34009	3.91932	3.19575	3.38633
Lq01986	0	0	0	0	0	0
Lq01987	0	0	0	0	0	0
Lq01988	3.03485	1.46643	1.18209	1.88314	2.34525	3.20818
Lq01989	9.93953	21.0583	45.972	19.2772	20.8469	27.9169
Lq01990	9.90493	9.5923	10.8124	19.5413	18.3627	26.8565
Lq01991	8.0113	5.35353	6.73058	8.14479	15.7317	16.9477
Lq01992	3.85704	6.52329	6.1895	4.95973	14.8672	5.60467
Lq01993	0	0	0	0	0	0
Lq01994	0	0	1.40022	0	0	0
Lq01995	0	0	0	0	0	0
Lq01996	0	0	2.48894	0	7.13627	6.44162
Lq01997	0	0	0	0	0	0
Lq01998	0.0150739	0.667344	0	0.09719	0.225653	0
[truncated: 33,155 more rows]
