# Supplementary material for: Volatile Profiling and Transcriptome Sequencing Provide Insights into the Biosynthesis of α-Pinene and β-Pinene in Liquidambar formosana Hance Leaves
Source: Genes (Basel). 2023 Jan 6;14(1):163. doi: 10.3390/genes14010163 (PMC9858688; doi:10.3390/genes14010163)
Supplement: Supplementary file 1 [file genes-14-00163-s001.zip › Supplementary Table S4. GO functional annotation and KEGG enrichment analysis data of DEGs..xlsx]

## Sheet: Supplementary Table S4
Term	Database	ID	Input_number	Background_number	P_Value	q_Value	gene	Hyperlink
chloroplast	Gene Ontology	GO:0009507	292	4667	1.79e-06	0.000651064	Lq01641|Lq05228|Lq09207|Lq32777|Lq19034|Lq10783|Lq05245|Lq04836|Lq10062|Lq25667|Lq20571|Lq12645|Lq04252|Lq15275|Lq15274|Lq15277|Lq04937|Lq04336|Lq17168|Lq17890|Lq19633|Lq34138|Lq13999|Lq13673|Lq33656|Lq14411|Lq26663|Lq04624|Lq18804|Lq20123|Lq08999|Lq15267|Lq12096|Lq27415|Lq01450|Lq09406|Lq08012|Lq13567|Lq32516|Lq30412|Lq12624|Lq27558|Lq02449|Lq27623|Lq20898|Lq15664|Lq12547|Lq15796|Lq02440|Lq21640…	http://amigo.geneontology.org/amigo/term/GO:0009507
chloroplast stroma	Gene Ontology	GO:0009570	63	682	2.78e-06	0.000808634	Lq23389|Lq25130|Lq00572|Lq19683|Lq29988|Lq07719|Lq33580|Lq25743|Lq01383|Lq08686|Lq17465|Lq32339|Lq32338|Lq14079|Lq19825|Lq25917|Lq34114|Lq19823|Lq04867|Lq14411|Lq19633|Lq21098|Lq01477|Lq02885|Lq04703|Lq22125|Lq21338|Lq32870|Lq23792|Lq22043|Lq23054|Lq15267|Lq05898|Lq14989|Lq22638|Lq01450|Lq08610|Lq24034|Lq09837|Lq03787|Lq13260|Lq27558|Lq20898|Lq33539|Lq29273|Lq19356|Lq26108|Lq02690|Lq25198|Lq05749…	http://amigo.geneontology.org/amigo/term/GO:0009570
chloroplast envelope	Gene Ontology	GO:0009941	54	612	4.48e-05	0.00567907	Lq04913|Lq35044|Lq00572|Lq23389|Lq33580|Lq20697|Lq25743|Lq29717|Lq32339|Lq32338|Lq13260|Lq19825|Lq05103|Lq34258|Lq24939|Lq12624|Lq27224|Lq27841|Lq01477|Lq02885|Lq31495|Lq21338|Lq32870|Lq04867|Lq22043|Lq14989|Lq22638|Lq09076|Lq09406|Lq11152|Lq09073|Lq09837|Lq02449|Lq08851|Lq29273|Lq14411|Lq18501|Lq02690|Lq16856|Lq01332|Lq00893|Lq16019|Lq19823|Lq17204|Lq19356|Lq05682|Lq21896|Lq21929|Lq01379|Lq13863…	http://amigo.geneontology.org/amigo/term/GO:0009941
response to cold	Gene Ontology	GO:0009409	42	396	6.63e-06	0.00160607	Lq05867|Lq16512|Lq00572|Lq10967|Lq29988|Lq25743|Lq25667|Lq12645|Lq33428|Lq22680|Lq33828|Lq22288|Lq25917|Lq30309|Lq04608|Lq05228|Lq12604|Lq26108|Lq16541|Lq15890|Lq31495|Lq07125|Lq05245|Lq16440|Lq08610|Lq11152|Lq24034|Lq09661|Lq18859|Lq34675|Lq02690|Lq03729|Lq19489|Lq33297|Lq11915|Lq25775|Lq19356|Lq22881|Lq11204|Lq16176|Lq11206|Lq05115	http://amigo.geneontology.org/amigo/term/GO:0009409
response to water deprivation	Gene Ontology	GO:0009414	36	364	0.000109049	0.010901	Lq15314|Lq14877|Lq34432|Lq04832|Lq29717|Lq12762|Lq32314|Lq24811|Lq16334|Lq32832|Lq10221|Lq04184|Lq30309|Lq16801|Lq15890|Lq04986|Lq29936|Lq24018|Lq24032|Lq29636|Lq16444|Lq19489|Lq34675|Lq03729|Lq02038|Lq11915|Lq12206|Lq25775|Lq22881|Lq08521|Lq10840|Lq09431|Lq16176|Lq22043|Lq04608|Lq34459	http://amigo.geneontology.org/amigo/term/GO:0009414
chloroplast thylakoid membrane	Gene Ontology	GO:0009535	34	316	3.74e-05	0.00567907	Lq35044|Lq23673|Lq20697|Lq25743|Lq12645|Lq34982|Lq25917|Lq16841|Lq34251|Lq31495|Lq21338|Lq32870|Lq10369|Lq22043|Lq05898|Lq23641|Lq09406|Lq11152|Lq03787|Lq30412|Lq31562|Lq02449|Lq31905|Lq02690|Lq01109|Lq16759|Lq17204|Lq09600|Lq21896|Lq01379|Lq23225|Lq20131|Lq05115|Lq00793	http://amigo.geneontology.org/amigo/term/GO:0009535
response to heat	Gene Ontology	GO:0009408	32	237	9.59e-07	0.000464317	Lq10967|Lq03451|Lq13516|Lq32310|Lq25667|Lq27309|Lq32339|Lq32338|Lq02822|Lq10221|Lq03069|Lq04608|Lq05228|Lq29717|Lq05245|Lq08999|Lq03564|Lq22575|Lq22576|Lq09661|Lq25108|Lq10293|Lq27623|Lq22617|Lq02038|Lq15388|Lq27279|Lq22881|Lq13744|Lq19282|Lq00780|Lq27698	http://amigo.geneontology.org/amigo/term/GO:0009408
circadian rhythm	Gene Ontology	GO:0007623	31	111	3.38e-13	4.9e-10	Lq25575|Lq29988|Lq21761|Lq34459|Lq29270|Lq22680|Lq15633|Lq31198|Lq34432|Lq12740|Lq21153|Lq22637|Lq13999|Lq11194|Lq31219|Lq31583|Lq32416|Lq28340|Lq20976|Lq13567|Lq29357|Lq05749|Lq16018|Lq22057|Lq07998|Lq14490|Lq09571|Lq11204|Lq16176|Lq11206|Lq06232	http://amigo.geneontology.org/amigo/term/GO:0007623
protein folding	Gene Ontology	GO:0006457	21	140	1.7e-05	0.00352072	Lq13615|Lq23791|Lq03451|Lq33447|Lq19552|Lq14411|Lq22575|Lq22576|Lq19683|Lq05228|Lq09661|Lq25667|Lq10293|Lq27623|Lq27698|Lq28497|Lq10967|Lq00164|Lq05245|Lq02574|Lq08999	http://amigo.geneontology.org/amigo/term/GO:0006457
response to red light	Gene Ontology	GO:0010114	18	51	1.43e-09	1.04e-06	Lq13260|Lq16440|Lq13448|Lq32119|Lq22637|Lq10569|Lq01771|Lq33828|Lq34432|Lq29717|Lq13999|Lq18508|Lq34459|Lq27448|Lq11194|Lq23540|Lq31495|Lq04928	http://amigo.geneontology.org/amigo/term/GO:0010114
plastoglobule	Gene Ontology	GO:0010287	14	81	0.000112536	0.010901	Lq01641|Lq04734|Lq16019|Lq11152|Lq03224|Lq17204|Lq31562|Lq28309|Lq25743|Lq01379|Lq29273|Lq31495|Lq05115|Lq00793	http://amigo.geneontology.org/amigo/term/GO:0010287
response to blue light	Gene Ontology	GO:0009637	12	54	4.26e-05	0.00567907	Lq33828|Lq15633|Lq34432|Lq23068|Lq16440|Lq26769|Lq18508|Lq34459|Lq27448|Lq23540|Lq12568|Lq16163	http://amigo.geneontology.org/amigo/term/GO:0009637
response to far red light	Gene Ontology	GO:0010218	11	47	5.89e-05	0.00658321	Lq13448|Lq32119|Lq34432|Lq23068|Lq10569|Lq01771|Lq18508|Lq34459|Lq27448|Lq11194|Lq31495	http://amigo.geneontology.org/amigo/term/GO:0010218
cellular response to heat	Gene Ontology	GO:0034605	10	46	0.000213952	0.0173037	Lq02064|Lq02822|Lq19683|Lq22617|Lq25108|Lq12654|Lq12645|Lq00164|Lq32339|Lq32338	http://amigo.geneontology.org/amigo/term/GO:0034605
response to unfolded protein	Gene Ontology	GO:0006986	9	39	0.000300439	0.0218269	Lq05228|Lq03451|Lq09661|Lq25667|Lq27623|Lq08999|Lq05245|Lq32339|Lq32338	http://amigo.geneontology.org/amigo/term/GO:0006986
protein folding chaperone	Gene Ontology	GO:0044183	9	41	0.000413272	0.0285945	Lq19489|Lq03451|Lq05228|Lq09661|Lq25667|Lq27623|Lq22125|Lq05245|Lq08999	http://amigo.geneontology.org/amigo/term/GO:0044183
starch catabolic process	Gene Ontology	GO:0005983	8	22	4.69e-05	0.00567907	Lq14079|Lq24580|Lq05749|Lq08610|Lq12206|Lq31206|Lq13863|Lq13865	http://amigo.geneontology.org/amigo/term/GO:0005983
thylakoid membrane	Gene Ontology	GO:0042651	8	29	0.000232243	0.0177605	Lq34245|Lq16841|Lq20812|Lq04832|Lq14490|Lq02885|Lq01379|Lq00793	http://amigo.geneontology.org/amigo/term/GO:0042651
entrainment of circadian clock	Gene Ontology	GO:0009649	6	14	0.000209909	0.0173037	Lq17146|Lq06396|Lq07142|Lq02490|Lq04928|Lq17161	http://amigo.geneontology.org/amigo/term/GO:0009649
positive regulation of circadian rhythm	Gene Ontology	GO:0042753	6	17	0.000485497	0.0320649	Lq10569|Lq07142|Lq02490|Lq09571|Lq04928|Lq25564	http://amigo.geneontology.org/amigo/term/GO:0042753
Term	Database	ID	Input_number	Background number	Pvalue	QValue	Input	Hyperlink
Metabolic pathways	KEGG PATHWAY	ath01100	145	2374	0.00280136	0.0767995	Lq03416|Lq12624|Lq10783|Lq10062|Lq23848|Lq08686|Lq15275|Lq15274|Lq15277|Lq02384|Lq14886|Lq11057|Lq34138|Lq06657|Lq07339|Lq13673|Lq15267|Lq01450|Lq21549|Lq20420|Lq12656|Lq17204|Lq33485|Lq11189|Lq00431|Lq22273|Lq31955|Lq29988|Lq33581|Lq29717|Lq21498|Lq24580|Lq05103|Lq04608|Lq16761|Lq15295|Lq03778|Lq21098|Lq30021|Lq31495|Lq16484|Lq20780|Lq22043|Lq20275|Lq11650|Lq32832|Lq25757|Lq10221|Lq21370|Lq34675…	http://www.genome.jp/kegg-bin/show_pathway?ath01100/ath:AT2G21330%09red/ath:AT4G39330%09red/ath:AT1G72680%09red/ath:AT3G01120%09red/ath:AT2G29490%09red/ath:AT4G31290%09red/ath:AT1G53240%09red/ath:AT4G11570%09red/ath:AT1G32900%09red/ath:AT4G11600%09red/ath:AT4G33010%09red/ath:AT5G10170%09red/ath:AT5G60600%09red/ath:AT1G25220%09red/ath:AT3G16150%09red/ath:AT3G27690%09red/ath:AT3G06860%09red/ath:AT2…
Biosynthesis of secondary metabolites	KEGG PATHWAY	ath01110	84	1309	0.00706631	0.148105	Lq03416|Lq14886|Lq30152|Lq25130|Lq23365|Lq29988|Lq33581|Lq10062|Lq20776|Lq01383|Lq01384|Lq03439|Lq26108|Lq08686|Lq34245|Lq26675|Lq34138|Lq23389|Lq21549|Lq27267|Lq25817|Lq24580|Lq10221|Lq05103|Lq19522|Lq13107|Lq12624|Lq00884|Lq21098|Lq15295|Lq03778|Lq06657|Lq01450|Lq07339|Lq33798|Lq30021|Lq04703|Lq16484|Lq16019|Lq09093|Lq22043|Lq23054|Lq09050|Lq01509|Lq22638|Lq30674|Lq09431|Lq29441|Lq09837|Lq29443…	http://www.genome.jp/kegg-bin/show_pathway?ath01110/ath:AT1G44446%09red/ath:AT5G40650%09red/ath:AT5G66760%09red/ath:AT2G21330%09red/ath:AT2G40840%09red/ath:AT5G17330%09red/ath:AT3G25820%09red/ath:AT5G06060%09red/ath:AT1G27680%09red/ath:AT1G22360%09red/ath:AT4G39330%09red/ath:AT4G26270%09red/ath:AT4G34050%09red/ath:AT1G72680%09red/ath:AT1G10670%09red/ath:AT2G36780%09red/ath:AT5G38710%09red/ath:AT1…
Protein processing in endoplasmic reticulum	KEGG PATHWAY	ath04141	31	272	3.04e-05	0.0055214	Lq19683|Lq09495|Lq25667|Lq09497|Lq09493|Lq09499|Lq05040|Lq02389|Lq05228|Lq09502|Lq09500|Lq05245|Lq08999|Lq26848|Lq03451|Lq22575|Lq22576|Lq09661|Lq10293|Lq27623|Lq30270|Lq05034|Lq05035|Lq15388|Lq27279|Lq05038|Lq12062|Lq14939|Lq13744|Lq14933|Lq00164	http://www.genome.jp/kegg-bin/show_pathway?ath04141/ath:AT5G02500%09red/ath:AT2G47470%09red/ath:AT4G27670%09red/ath:AT5G56000%09red/ath:AT1G07400%09red/ath:AT5G51440%09red/ath:AT5G52640%09red/ath:AT5G42020%09red/ath:AT1G54050%09red/ath:AT5G22060%09red/ath:AT1G53540%09red/ath:AT4G25200%09red/ath:AT1G16030%09red/ath:AT5G12020%09red/ath:AT4G16660%09red
Glutathione metabolism	KEGG PATHWAY	ath00480	14	139	0.0113228	0.184623	Lq34542|Lq34271|Lq31955|Lq04367|Lq26134|Lq12180|Lq31531|Lq10500|Lq26136|Lq03755|Lq05402|Lq15275|Lq15274|Lq15277	http://www.genome.jp/kegg-bin/show_pathway?ath00480/ath:AT4G11600%09red/ath:AT1G44790%09red/ath:AT2G29420%09red/ath:AT3G62760%09red/ath:AT3G09270%09red/ath:AT2G29490%09red/ath:AT4G31290%09red/ath:AT5G02790%09red/ath:AT5G35790%09red
Glyoxylate and dicarboxylate metabolism	KEGG PATHWAY	ath00630	10	86	0.0130079	0.192863	Lq23054|Lq15267|Lq18859|Lq31826|Lq22638|Lq01450|Lq29988|Lq20420|Lq04703|Lq33297	http://www.genome.jp/kegg-bin/show_pathway?ath00630/ath:AT3G14420%09red/ath:AT4G33010%09red/ath:AT3G48990%09red/ath:AT1G04410%09red/ath:AT5G37600%09red/ath:AT4G37930%09red/ath:AT1G53240%09red/ath:AT4G35090%09red
Circadian rhythm - plant	KEGG PATHWAY	ath04712	9	37	0.000214361	0.0173037	Lq34432|Lq25575|Lq10569|Lq32416|Lq34459|Lq11204|Lq11206|Lq11194|Lq22680	http://www.genome.jp/kegg-bin/show_pathway?ath04712/ath:AT5G24470%09red/ath:AT2G25930%09red/ath:AT5G02810%09red/ath:AT5G11260%09red/ath:AT4G08920%09red/ath:AT2G46830%09red/ath:AT1G01060%09red/ath:AT5G61380%09red
Pentose phosphate pathway	KEGG PATHWAY	ath00030	7	57	0.0274684	0.297848	Lq07758|Lq16019|Lq10783|Lq31531|Lq07339|Lq29273|Lq26108	http://www.genome.jp/kegg-bin/show_pathway?ath00030/ath:AT4G26270%09red/ath:AT2G21330%09red/ath:AT5G35790%09red/ath:AT3G54050%09red/ath:AT2G24270%09red
Terpenoid backbone biosynthesis	KEGG PATHWAY	ath00900	7	61	0.0366751	0.326395	Lq09322|Lq09837|Lq32733|Lq16269|Lq01383|Lq01384|Lq03439	http://www.genome.jp/kegg-bin/show_pathway?ath00900/ath:AT5G58560%09red/ath:AT5G62790%09red/ath:AT1G78510%09red/ath:AT5G60600%09red/ath:AT2G34630%09red/ath:AT1G17050%09red/ath:AT4G34350%09red
Monoterpenoid biosynthesis	KEGG PATHWAY	ath00902	5	33	0.0293104	0.299432	Lq19265|Lq31161|Lq23365|Lq19266|Lq15225	http://www.genome.jp/kegg-bin/show_pathway?ath00902/ath:AT3G61220%09red/ath:AT3G25820%09red/ath:AT3G25810%09red
Arachidonic acid metabolism	KEGG PATHWAY	ath00590	4	15	0.0099879	0.168749	Lq33419|Lq15275|Lq15274|Lq15277	http://www.genome.jp/kegg-bin/show_pathway?ath00590/ath:AT4G11600%09red/ath:AT5G42150%09red
Photosynthesis - antenna proteins	KEGG PATHWAY	ath00196	4	18	0.0168983	0.227344	Lq01379|Lq31495|Lq17204|Lq00793	http://www.genome.jp/kegg-bin/show_pathway?ath00196/ath:AT3G27690%09red/ath:AT5G54270%09red/ath:AT2G34430%09red/ath:AT1G15820%09red
