# Supplementary material for: Volatile Profiling and Transcriptome Sequencing Provide Insights into the Biosynthesis of α-Pinene and β-Pinene in Liquidambar formosana Hance Leaves
Source: Genes (Basel). 2023 Jan 6;14(1):163. doi: 10.3390/genes14010163 (PMC9858688; doi:10.3390/genes14010163)
Supplement: Supplementary file 1 [file genes-14-00163-s001.zip › Supplementary Table S5. Representative RT-PCR data.xlsx]

## Sheet: Sheet1
Sample NH3mH1	Acting	LfTPS2	ΔCT	the average of ΔCT	ΔΔCT	2-ΔΔCT
H1	26.2442	34.133	8.70493	5.38302	8.31405	0.00314211
H1	25.5381	34.8493
H1	25.4107	34.3255
H2	36.8076	39.948	2.42184		2.03096	0.244692
H2	35.7651	39
H2	38.1098	39
H3	24.9795	30.7934	5.02229		4.63141	0.0403465
H3	25.8677	31.5286
H3	26.5755	30.1676
L1	25.374	28.554	2.58061		2.18974	0.219192
L1	26.7173	28.1138
L1	25.913	29.0784
L2	26.2489	35.8634	8.71074		8.31986	0.00312947
L2	25.6168	34.1231
L2	26.2473	34.2587
L3	25.1118	27.5327	2.38118		1.9903	0.251686
L3	25.7606	27.655
L3	25.5373	28.3655
Sample NH3mH1	Acting	LfTPS5	ΔCT	the average of ΔCT	ΔΔCT	2-ΔΔCT
H1	26.2442	28.6882	3.59582	1.6262	3.20494	0.108447
H1	25.5381	29.867
H1	25.4107	29.4253
H2	36.8076	36.6965	-0.787319		-1.1782	2.26294
H2	35.7651	35.624
H2	38.1098	36
H3	24.9795	27.1227	2.0701		1.67922	0.312252
H3	25.8677	27.7635
H3	26.5755	28.7468
L1	25.374	27.6481	0.725665		0.334787	0.792901
L1	26.7173	26.8188
L1	25.913	25.7145
L2	26.2489	33.238	7.73674		7.34586	0.00614717
L2	25.6168	33.363
L2	26.2473	34.7223
L3	25.1118	26.3566	0.982372		0.591493	0.663656
L3	25.7606	26.6187
L3	25.5373	26.3815
Sample NH3mH1	Acting	LfTPS1	ΔCT	the average of ΔCT	ΔΔCT	2-ΔΔCT
H1	26.2442	30.6017	4.87022	3.51673	4.47934	0.0448315
H1	25.5381	30.366
H1	25.4107	30.8359
H2	36.8076	37.7048	0.143927		-0.246951	1.1867
H2	35.7651	36.5675
H2	38.1098	36.8421
H3	24.9795	32.8656	5.53605		5.14517	0.0282585
H3	25.8677	30.6968
H3	26.5755	30.4685
L1	25.374	26.6207	1.17298		0.782099	0.58152
L1	26.7173	27.9484
L1	25.913	26.9542
L2	26.2489	32.4971	6.5198		6.12892	0.0142893
L2	25.6168	33.6238
L2	26.2473	31.5515
L3	25.1118	24.8691	-0.311835		-0.702713	1.62756
L3	25.7606	24.8552
L3	25.5373	25.7499
Sample NH3mH1	Acting	LfTPS3	ΔCT	the average of ΔCT	ΔΔCT	2-ΔΔCT
H1	26.2442	27.5845	1.99845	-0.461633	1.60757	0.328151
H1	25.5381	27.8773
H1	25.4107	27.7266
H2	36.8076	32.6085	-4.68571		-5.07659	33.7447
H2	35.7651	32.2853
H2	38.1098	31.7316
H3	24.9795	27.5937	1.30237		0.911491	0.531635
H3	25.8677	27.1606
H3	26.5755	26.5755
L1	25.374	28.5721	4.33807		3.9472	0.06483
L1	26.7173	32.0184
L1	25.913	30.4281
L2	26.2489	35.2708	9.10753		8.71665	0.00237698
L2	25.6168	33.0942
L2	26.2473	37.0705
L3	25.1118	31.3855	6.35743		5.96655	0.0159915
L3	25.7606	32.2911
L3	25.5373	31.8054
Sample NH3mH1	Acting	LfTPS4	ΔCT	the average of ΔCT	ΔΔCT	2-ΔΔCT
H1	26.2442	25.195	-0.306877	-1.35325	1.04637	0.484184
H1	25.5381	25.4915
H1	25.4107	25.5859
H2	36.8076	32.9216	-3.67786		-4.06874	16.7808
H2	35.7651	32.2351
H2	38.1098	34.4923
H3	24.9795	25.8198	-0.0750065		1.27824	0.412298
H3	25.8677	25.892
H3	26.5755	25.4859
L1	25.374	27.2568	1.52984		2.88309	0.135552
L1	26.7173	27.8792
L1	25.913	27.4579
L2	26.2489	34.7204	8.48377		9.83702	0.00109336
L2	25.6168	34.8439
L2	26.2473	34
L3	25.1118	27.7464	2.0671		3.42035	0.0934054
L3	25.7606	27.9192
L3	25.5373	26.9454
