# Supplementary material for: Volatile Profiling and Transcriptome Sequencing Provide Insights into the Biosynthesis of α-Pinene and β-Pinene in Liquidambar formosana Hance Leaves
Source: Genes (Basel). 2023 Jan 6;14(1):163. doi: 10.3390/genes14010163 (PMC9858688; doi:10.3390/genes14010163)
Supplement: Supplementary file 1 [file genes-14-00163-s001.zip › Supplementary Table S6. Interaction networks data between the 4 TPS of L. formosana and a┴-pinene and a┬-pinene..xlsx]

## Sheet: Sheet1
gene-id	M	r	p
Lq31161	Apinene	0.947	0.004
Lq23365	Apinene	0.851	0.032
Lq19265	Apinene	-0.874	0.023
Lq15225	Apinene	-0.994	0
Lq31161	Bpinene	0.986	0
Lq23365	Bpinene	0.779	0.068
Lq19265	Bpinene	-0.874	0.023
Lq15225	Bpinene	-0.979	0.001
Apinene	Bpinene	0.981	0.001
gene-id	H1	H2	H3	L1	L2	L3	GN
Lq31161	2425.18	2051.62	1398.31	50.3292	48.03	10.9799	TPS
Lq19265	0	0.0476944	0	6.77241	6.89436	2.83968	TPS
Lq15225	7.47514	14.8001	9.06457	43.3767	40.7972	48.8899	TPS
Lq23365	80.2229	42.4515	116.096	19.8724	28.0156	13.9996	TPS
α-pinene							m
β-pinene							m
CAS	ID	RT	Area Pct
000087-44-5	Caryophyllene	27.5805	22.8237
000080-56-8	α-pinene	2.62635	1.17997
000127-91-3	β-pinene	5.3864	5.75923
020126-76-5	3-Cyclohexen-1-ol, 4-methyl-1-(1-methylethyl)-, (R)-	28.6859	9.311
