# Supplementary material for: Volatile Profiling and Transcriptome Sequencing Provide Insights into the Biosynthesis of α-Pinene and β-Pinene in Liquidambar formosana Hance Leaves
Source: Genes (Basel). 2023 Jan 6;14(1):163. doi: 10.3390/genes14010163 (PMC9858688; doi:10.3390/genes14010163)
Supplement: Supplementary file 1 [file genes-14-00163-s001.zip › Supplementary Table S7. Provenance and accession number of terpene synthase..xlsx]

## Sheet: Sheet1
Enzymes	Abbreviation	Name	version
α-pinene synthase	Pt	Pinus taeda	AAO61225.1
α-pinene synthase	Cs	Cannabis sativa	ABI21838.1
α-pinene synthase	Pm	Pinus massoniana	QLH02025.1
α-pinene synthase	Pp	Pinus pinea	ALD18902.1
α-pinene synthase	Cf	Chamaecyparis formosensis	ABW80964.1
α-pinene synthase	Pl	Paeonia lactiflora	ANA91931.1
α-pinene synthase	Vv	Vitis vinifera	ADR74203.1
α-pinene synthase	Pm	Pinus massoniana	AGW25369.1
α-pinene synthase	Rc	Rosa chinensis	XP_024164160.1
α-pinene synthase	Mn	Morus notabilis	EXC24793.1
β-pinene synthase	Aa	Artemisia annua	AAK58723.1
β-pinene synthase	Ci	Chrysanthemum indicum	QQY00626.1
β-pinene synthase	Cl	Citrus limon	AAM53945.1
β-pinene synthase	Sd	Salvia dorisiana	QCF60504.1
β-pinene synthase	Pb	Pinus banksiana	AFU73844.1
β-pinene synthase	Ep	Eucalyptus polybractea	QCQ05476.1
β-pinene synthase	Ec	Erigeron canadensis	XP_043613103.1
β-pinene synthase	Ls	Lactuca sativa	XP_023744907.1
β-pinene synthase	Ha	Helianthus annuus	XP_022037323.1
β-pinene synthase	Cu	Citrus unshiu	BAD27260.1
